# Supplementary material for: Analysis of blood proteome in influenza-infected patients reveals new insights into the host response signatures distinguishing mild severe infections
Source: Front Immunol. 2025 Nov 19;16:1693728. doi: 10.3389/fimmu.2025.1693728 (PMC12672548; doi:10.3389/fimmu.2025.1693728)
Supplement: Supplementary file 2 [file Table1.xlsx]

## Sheet: Sheet 1
Table_S1_PCA_correlations
PC1	PC2	PC3	PC4	PC5	PC6	PC7	PC8	PC9	PC10	clinic_feature
2.13069e-15	0.0254931	0.0339878	0.885397	0.0166926	0.0316844	0.362321	0.977654	0.2713	0.433474	inf_stat_ICU
0.113082	0.125847	0.00699706	0.210224	0.84584	0.429247	0.513922	0.00665131	0.323364	0.435598	sex_corr
0.00902051	0.0171896	0.249434	0.756381	0.0171583	0.0230409	0.956736	0.151784	0.961818	0.0703109	coll_date
0.00145094	0.0725071	9.93766e-07	0.00999197	0.363149	0.286059	0.904871	0.19666	0.698313	0.186973	age_group
