# Supplementary material for: Analysis of blood proteome in influenza-infected patients reveals new insights into the host response signatures distinguishing mild severe infections
Source: Front Immunol. 2025 Nov 19;16:1693728. doi: 10.3389/fimmu.2025.1693728 (PMC12672548; doi:10.3389/fimmu.2025.1693728)
Supplement: Supplementary file 4 [file Table2.xlsx]

## Sheet: Soma_limma_inf_vs_health
EntrezGeneSymbol	logFC	adj.P.Val
CLEC11A	0.726948	0.000455595
MX1	2.12785	3.75229e-07
IFIT3	0.605068	0.00342214
STAT1	1.5366	7.03637e-14
PI3	0.712448	0.0184609
TOLLIP	0.592605	0.00117514
CAMP	-0.601048	0.0475964
DEFA3	1.74137	0.000199545
HAMP	2.07951	9.70382e-05
CR2	-1.09334	0.000203355
TNNI2	1.51506	0.000154704
YBX1	0.860141	0.000223887
NGFR	-0.792362	0.000964338
SPINT1	-0.711358	0.00155739
FRZB	0.68634	0.0100591
CILP	1.07442	0.000246046
SHMT1	1.01438	0.00137483
PYGB	0.631941	0.00387505
MYL3	1.54638	0.000604345
PZP	-1.96181	0.00138269
AFM	-0.630946	3.19698e-05
ALDH2	0.921364	0.0102939
S100A12	0.785179	0.000382722
ILF3	0.702732	0.000246046
HSD17B10	0.588852	0.0283576
YWHAB	0.980202	1.53344e-05
CNTN1	-0.762501	9.71473e-06
GFRA1	0.76614	0.00384249
HTRA2	0.721459	0.00120738
CA3	0.90855	0.00883866
HNRNPA2B1	0.936148	7.82317e-05
HSPA8	0.737823	2.91939e-05
TPM2	-0.691328	0.00438306
ALDOA	0.671146	0.00799755
HSP90B1	0.662247	0.0128987
MDH2	0.77425	0.000934971
EIF4H	0.696907	0.00358064
IDH1	0.944499	0.000903585
UNG	-0.695039	0.00560627
PRDX3	0.847731	0.000355088
MAGEA4	-0.894096	0.00809933
CAT	0.705586	0.00566364
SMC3	0.85057	2.06031e-05
S100A13	0.96748	0.00047855
CTSD	0.676471	0.000869806
CTSG	0.623275	0.00138798
GHR	-0.911331	1.63079e-06
IL36RN	-0.744595	0.00233105
IL36A	-0.590427	0.0333015
EDA2R	0.666201	1.27272e-05
GDF9	0.586234	0.00177649
CYB5A	0.601221	0.0189675
FURIN	0.706719	0.000368743
F8	0.623348	0.00033066
H1-2	1.11205	0.000271574
SNCG	0.684799	6.49556e-05
MRPL12	1.04642	8.02564e-06
ATP5PF	1.39311	9.61624e-05
GCHFR	0.860986	0.00227343
RIDA	0.803047	0.00333973
RNASE1	1.5103	0.000246046
REG1A	1.09067	0.00458335
AGRN	0.76636	9.9311e-07
HEXB	0.717765	7.92017e-06
SERPINB1	0.735482	0.000925554
ASAH1	0.766941	5.70461e-05
QPCT	-0.59455	0.000960503
CPQ	-0.853304	0.000220694
IGFALS	-0.640793	0.0112296
FTL	2.22592	4.63197e-06
NAGK	0.61534	0.000298948
PFN1	0.706838	0.00101704
COX5A	0.795185	4.98598e-05
YWHAZ	0.948127	6.83337e-06
ELANE	0.624253	0.000114858
HSPE1	1.16091	6.00108e-05
PGR	1.2745	5.17066e-08
VTI1B	0.832519	3.68149e-06
TXNRD1	0.811511	0.00101442
HSPA9	0.822363	0.00142256
STC1	0.677047	0.000208531
PPIF	0.651693	0.0210231
YWHAH	0.757113	0.000147431
RDX	0.638897	0.0151715
H2AC11	1.92977	4.28e-08
KRT1	0.798387	0.00117663
PLS3	-0.882233	0.00297591
APOL2	0.92048	0.000283499
FTH1|FTL	2.22474	4.69235e-06
UBE2E1	0.850061	2.75966e-07
APOF	1.21796	0.000297431
PCYOX1	-0.655066	8.08851e-05
HIBCH	0.869781	0.00438306
H2BC12	2.59555	4.83582e-08
PDIA4	1.15938	0.000196909
GBP1	1.17624	4.78196e-07
PRSS3	0.714696	0.0463255
GP5	-0.704395	0.000427334
GCG	-1.08974	4.98598e-05
ITIH3	0.636804	4.27832e-05
UGP2	1.01737	0.000782808
FLII	0.693565	2.43116e-07
CNDP1	-0.591383	0.00380229
TMOD3	0.612696	0.000879252
VSIG4	1.84126	4.28e-08
CAB39	0.603266	0.00102068
HGF	0.816909	0.0142822
CDH8	-0.626768	0.00651931
CTSV	-0.736501	2.39443e-06
RAD51	-0.651238	0.00611556
MATN3	0.599804	0.013144
HSPD1	1.0147	0.00208759
SYNCRIP	-0.589545	0.0102939
VWF	1.13587	1.05115e-05
HSPA1A	0.601857	0.00268433
BMP10	0.657333	0.000231671
PYGL	1.41867	5.26266e-06
ASNS	-0.604982	0.0156576
LPO	0.828875	1.05115e-05
ACHE	-0.599134	0.00641988
GRN	0.811878	2.34105e-07
HSP90AA1	1.46304	1.88154e-06
APOA1	-0.619033	0.000879252
HSP90AB1	1.12272	5.17066e-08
THBS4	-0.715458	0.000170439
STAT3	0.937725	3.20909e-06
HNF4A	-0.630396	0.003611
MAP2K4	-1.05994	0.000220914
AGFG1	0.590926	0.00049344
OXCT1	0.658877	0.00149724
AP2B1	0.916604	6.00108e-05
IGFBP1	1.61627	0.000159181
EWSR1	1.14157	7.43515e-07
IGFBP2	1.09889	0.000195544
STX4	0.706038	8.85883e-05
NMI	0.890859	8.98813e-08
SCUBE1	0.659033	0.0482989
ITCH	-1.08601	0.0073723
INS	-0.656865	0.00103231
CLEC7A	0.671248	0.000256524
VAPA	1.21041	1.77763e-06
KNG1	-0.931213	9.7429e-05
IL22RA1	0.650239	0.000159181
LDHB	0.86034	0.00501724
CAPS	0.943135	8.87316e-05
C1QC	2.08584	0.000188191
PDHX	0.604866	0.0288082
CS	0.733274	0.00710052
LEP	-1.07819	0.0081289
NDUFB4	-0.635511	0.0133701
DLD	0.720023	0.0336894
HNRNPA1	0.932048	2.29526e-05
LAP3	1.25295	2.75966e-07
AKR1A1	0.89897	0.000465802
MYL6B	0.705791	0.00421724
NDUFV2	1.05249	0.000230559
MPZ	-0.596458	0.010596
LTA|LTB	-0.707196	9.17628e-05
ACTN2	1.68945	0.000470046
CAPG	0.746214	0.000113531
NNMT	0.90344	0.000145457
RPS10	-0.67665	0.0108334
ACADVL	0.996846	0.000512502
HNRNPF	0.595782	0.00506149
MYOM2	0.753079	0.0330909
AK2	1.00753	1.79859e-06
RPS20	0.619987	0.000137794
H3C1	1.17671	1.6454e-05
TAGLN	0.650251	0.00388798
HNRNPD	0.589456	0.00287407
PDIA6	0.972898	0.00110511
RAB11B	0.681064	0.000598082
DECR1	0.674062	0.0106465
PDLIM3	1.41231	0.000201545
H1-10	0.763148	0.0296102
PDLIM5	0.950501	4.62248e-05
EHD2	0.848817	0.0017695
HSPA2	0.722851	0.000357428
MRC2	-0.6079	1.30727e-05
PCDH9	-0.618202	0.00528485
GLUL	1.18449	2.01723e-06
DBI	0.986017	0.000182899
IGLL1	-1.13737	9.06663e-05
POR	0.619381	0.00387804
SFRP4	-0.67148	0.000194737
TFF1	0.933189	0.00521835
RPL12	1.13257	4.58134e-06
MLN	0.874682	0.00662571
CALB2	-0.599265	0.0114659
ANTXR1	-0.72253	8.09965e-08
UGDH	0.997793	0.00406738
GATM	0.769116	0.0493976
GPI	1.18729	1.92001e-07
LRRC15	-1.08053	0.000180351
TXNDC5	0.732235	0.00033244
B4GALT1	0.75762	7.07612e-07
ASGR1	0.640345	0.00356084
CILP2	-1.26385	2.69774e-06
TBCA	0.752528	5.28722e-05
PCBD1	0.881912	0.000615621
RPL30	0.902254	0.000213901
COPB2	0.843895	0.000269368
EPHB3	-0.641567	0.0210231
CDH17	-0.716126	0.00831094
NUCB1	0.996685	6.65389e-05
MSMB	0.782821	0.0323842
SIRPB1	0.76239	0.00976891
HGD	0.909549	0.00588703
SERPINA5	-1.09189	0.0012899
UBQLN2	0.797985	2.39253e-07
NTM	-0.619633	0.00585882
DCXR	0.847721	0.0439071
PRKCZ	1.00039	5.66534e-05
FSTL3	0.703635	0.000106841
ACYP2	0.734772	0.00055371
PPP1CC	0.631747	0.0015344
MYCBP	0.798769	0.000141957
ABHD10	0.663364	0.00733229
COL11A2	-1.30593	5.84917e-06
LMNB2	1.61036	8.43773e-09
ADSL	-1.03615	0.00214604
SAA1	3.084	1.91708e-09
PDAP1	0.601266	0.0011562
CACYBP	0.609621	0.00404977
CA6	-0.842178	0.0152463
ASAH2	-0.595471	9.20398e-06
OMG	-0.794045	0.000225836
SORD	0.859419	0.00235925
HAVCR1	0.597686	0.0367271
PRSS2	1.03117	0.0283608
CCN1	0.672924	3.82176e-05
CA10	-0.632316	6.82005e-06
ESM1	0.888251	2.66569e-05
FCGR1A	0.651817	0.00157377
MFRP	0.619805	0.000488611
CAMK2B	0.624329	7.05971e-06
SOD1	0.790042	0.000317549
GOLM1	1.01249	1.53344e-05
TMED10	0.690477	0.00545499
CLIC3	0.723454	0.000245018
ACAT2	1.38407	0.000160032
PSME2	0.675774	0.00939334
TIMP1	0.630807	0.000198858
ANTXR2	-1.27229	2.39253e-07
STX12	0.626129	0.000283507
DNM1L	-0.610824	0.0423003
RBFOX2	0.720792	0.000306077
ASL	1.13342	0.000902723
ME2	1.31846	5.63471e-07
WARS1	0.827005	3.12084e-05
EEF1D	1.10131	1.32605e-05
EIF4G2	0.783666	0.00217463
CLINT1	0.794018	0.00013381
ARHGAP45	0.652715	0.0424107
LRRC59	1.14974	0.00017774
CPPED1	0.710677	0.00714982
CYRIB	0.658879	1.21651e-06
BIN2	0.638401	0.0172433
NUDT5	0.652782	0.000269368
COMMD10	0.906898	1.81487e-06
CLSTN3	1.60129	4.6391e-08
PDE4C	0.872487	0.000154704
PDE5A	0.683014	0.00490104
CALCB	0.862092	0.0104347
RBM39	0.804679	1.90227e-06
MSMP	-0.645482	0.000878325
RRBP1	0.633962	0.0111998
KARS1	0.713453	0.000777431
NID1	0.734587	1.57788e-05
PFDN2	0.623259	1.55236e-05
FGFBP1	1.95518	0.000423672
SMOC1	1.14903	0.000144621
GIP	-0.782555	7.51658e-05
VIM	1.48903	6.4442e-06
CHAD	-1.2273	2.83724e-05
EDIL3	-0.676244	0.000180351
TLL1	-0.847212	0.000201545
CA11	-0.715474	8.08851e-05
NXPH2	-0.785953	0.00227647
NTN1	1.53188	0.00415826
LY6G6C	0.671281	0.000864901
NTS	-1.13809	0.000680163
REG1B	0.830295	0.00214055
LOXL3	-0.617565	0.00992821
FGL1	0.949341	0.000423672
CRP	1.05516	1.08681e-06
WFDC2	0.922308	0.000208531
NOTUM	-0.60823	0.0296231
NAXE	0.604992	0.00159492
ALKAL2	1.1974	2.14189e-08
ADAMTSL2	0.804761	8.79207e-07
WFDC3	0.699671	0.000431771
IL18	0.831406	0.000201545
SCUBE3	1.07048	0.0103885
LILRA3	1.38538	0.000833682
SUMF2	0.69234	0.00101704
TNNT2	1.37402	1.78421e-05
DNASE1L2	0.869506	0.000222575
RNASE6	0.815833	0.000800101
VOPP1	-0.676417	1.31963e-05
CRELD1	0.612185	0.00194858
DDRGK1	0.610711	8.81963e-05
FCRL1	-0.613972	0.00434043
CPXM1	-0.608641	0.018691
CGREF1	0.596351	0.000358625
C1QTNF1	0.868139	1.84563e-10
WNT5B	-1.01142	2.11142e-05
MYG1	0.915772	0.0028031
CRTAC1	-0.659843	8.24073e-05
CBLN4	-1.03416	5.65504e-07
ADAMTS6	0.606515	1.281e-05
PLAT	0.81276	0.0105517
DDX39B	0.784822	3.23876e-05
HNRNPDL	0.929946	2.31979e-05
VPS26A	0.916192	5.98332e-07
EIF3G	0.953843	1.04163e-06
SNRPA	0.610635	0.000423672
TARS1	0.810336	0.000279304
TMPO	1.30184	1.09025e-07
HDGF	0.866838	2.87569e-05
SUB1	0.940158	0.000863251
EIF3B	0.749545	7.1968e-05
SUMO2	0.885072	0.000129958
SNRPG	0.687369	4.46656e-06
SFN	0.692927	0.00354798
ERH	0.963908	4.63197e-06
IDI1	0.807808	1.08441e-05
UPP1	0.611229	8.79349e-05
NARS1	0.641186	0.00475349
KHSRP	1.08104	9.36473e-07
DUT	0.784086	0.0189769
TSTD1	0.624662	0.000246046
PSPC1	0.767665	1.15301e-06
TAF15	0.897416	5.63471e-07
STMN2	0.665002	0.00262719
FUBP1	1.37498	5.17066e-08
EFHD2	0.635544	0.000107699
RANBP3	0.922866	1.29955e-05
G3BP1	0.971981	3.84509e-07
PLA2R1	-0.610939	0.00785465
CST3	0.761677	6.6515e-05
PML	0.781852	1.31963e-05
ELK3	0.998364	1.72467e-05
RBBP4	1.08379	2.46608e-05
MPO	1.14169	4.6391e-08
GRB10	0.649942	0.00488433
XRCC4	0.832165	1.37447e-06
FKBP5	0.895608	1.77763e-06
TNFRSF1B	1.1056	4.6391e-08
CDON	-0.881257	9.49162e-07
BCHE	-0.611091	0.000213371
PDGFD	-0.913582	0.0360195
PSIP1	0.716088	0.000318879
SOD2	-0.645138	4.6938e-06
VAV1	0.661337	0.00265523
LST1	0.937554	0.000239786
CLEC3B	-0.667062	4.05843e-07
MAFG	0.678825	9.78388e-05
HPGDS	-1.16173	5.52662e-07
AKR1C4	0.884391	0.0255292
SLPI	0.663345	1.07394e-05
SMTN	0.67064	0.000598082
TRA2B	1.04809	5.00754e-06
DAB2	0.720757	0.00712961
SLBP	0.860681	3.82323e-06
PCLAF	0.596748	0.00380229
H2BC21	2.39167	2.80462e-09
GARS1	1.02659	0.000111164
RTP4	0.886737	8.79207e-07
INHA	0.716495	0.000223887
OXSM	0.742199	0.00869344
MCTS1	-0.612166	0.0157289
G3BP2	1.68391	8.81302e-10
ISG15	1.46939	1.29075e-09
SHMT2	0.829592	0.00745728
RBP2	0.910741	5.66534e-05
UFD1	0.732279	5.8995e-05
ADAM23	-0.608539	0.000879252
FTO	0.912582	0.000188191
CAPNS1	0.714361	0.000100441
SERPINB3	0.670082	1.3807e-05
PRKAR2B	0.585885	0.000180393
HMGCL	0.621323	0.0452527
PPM1F	0.623217	9.06663e-05
ACOX1	0.843435	0.00939334
TWF2	0.91474	1.37098e-05
IL1RN	0.915054	0.000221809
TNFRSF1A	0.680022	0.00231248
ANGPT1	-0.770342	0.0191556
CSRP3	0.625391	0.0131084
TMX3	0.885623	0.000846307
ABHD14A	0.984045	4.50756e-07
MENT	-0.940952	1.07086e-05
RSPO1	0.712815	0.0121534
LECT2	-0.83975	0.00218105
BAGE2	0.927524	3.75229e-07
OIT3	1.35435	1.38556e-06
ST3GAL2	0.881769	8.61981e-07
ARHGAP36	0.662501	0.00784154
PCDHGA10	0.630411	0.0025687
LONP1	1.12589	5.33764e-06
CDCP1	0.741613	0.000110591
MFAP4	0.692235	0.0207015
SRSF6	0.949973	5.50961e-06
FAF2	0.618417	0.000934971
STX8	0.845568	2.77023e-05
C1orf162	-1.31867	0.00173367
H2AZ1	0.83455	0.000176963
NPPA	0.722944	0.000105344
IL18BP	0.849649	0.000368743
ATP1B2	-0.691699	0.00124636
DEPP1	-0.684784	0.000310105
PCDHGA2	0.591075	0.000485434
GRPEL1	1.34876	0.000176136
GAL3ST2	-0.587275	0.0467212
CELF2	1.25133	0.000306077
PABPC3	0.625514	5.70461e-05
PUF60	1.03942	2.39443e-06
B4GALT7	-0.670847	0.00248467
PLA2G2A	1.55505	0.000251204
NAALAD2	-0.749604	0.00140876
C1orf226	0.600288	0.00772839
ADAM22	-0.905814	5.98332e-07
ATP5IF1	1.09302	5.28722e-05
PMEL	-0.753412	0.0010528
FTMT	-0.63477	0.000655172
LILRA4	-0.591274	0.000249425
PRSS57	0.651212	0.0169414
MDK	1.62483	0.00108562
B4GALT6	-0.736473	0.000129958
REG3A	1.27407	0.00140876
COX6A2	-0.751562	0.00818638
LCT	-1.00337	0.000107078
CNOT9	0.743495	9.88009e-06
PPP4R3A	0.764703	0.000373285
FTCD	0.965108	0.0358795
CSF1	0.86486	2.14853e-06
SUMO3	0.671205	0.00039933
CLPSL1	0.920346	0.000109561
SPP1	1.06116	5.66534e-05
NUDT9	0.732149	1.29955e-05
IGDCC4	-0.701081	7.29862e-05
TTC1	0.630116	0.0238555
TDO2	-0.593182	0.00302372
NXT1	0.685907	0.00017774
PTN	1.43551	0.000182899
NEFL	0.806073	0.000247187
ENOX1	-0.593034	0.00648813
CHCHD10	0.694675	0.00389342
NAGPA	-0.610487	0.00129268
ITGAV|ITGB3	-1.03707	0.000159181
ADH7	0.804228	0.0192604
SRSF7	0.854432	1.6454e-05
DYNLL2	0.658937	0.00380229
SEMA5B	-0.823362	0.000251204
ACOT13	0.792333	0.0139232
PSD	-0.588748	0.000182775
MAX	0.636113	5.70461e-05
ACOT8	-0.746698	0.00404001
PAPPA	0.746159	0.00855166
GABARAPL1	0.838975	1.01935e-05
ATG7	-0.603916	0.000596534
UBQLN4	0.844753	1.36709e-07
DUSP15	-0.803135	0.00752225
DDX6	0.67309	0.00161103
H2AW	2.51171	2.5203e-08
TMEM132D	-0.586744	0.00229388
HMGCS1	0.903567	0.00419119
HEXIM1	0.64909	0.000437523
CETP	0.888678	0.00036886
HS6ST2	0.768584	7.41376e-06
GGA1	0.765715	9.49162e-07
BCL2	0.624184	0.000494236
AP2A2	0.650449	0.00157472
NADK	1.24059	8.97882e-05
ZNF276	-0.639463	0.00613504
PF4	-1.19871	0.0194541
DPY30	1.23822	1.39176e-05
ADSS1	0.974636	0.0105947
GNPNAT1	0.624484	0.00580983
SEPHS1	1.00743	3.51944e-06
CNTN6	-0.93679	1.88342e-05
SULT2B1	0.768752	0.0169608
WDR5	0.639379	0.000629728
ADH6	0.594562	0.0226046
GABARAP	0.868889	3.66985e-06
LTO1	-0.767516	0.00574243
TSSC4	0.751692	1.87798e-05
GDF11|MSTN	-0.672709	6.20456e-06
CXCL13	0.998289	0.00527182
ARID3C	0.773392	0.000562811
H2BU1	2.8805	2.79414e-09
HSPA1B	0.810441	0.000119347
DLG2	0.677856	0.00020463
MAT2B	0.612747	2.75672e-05
MYBPC2	0.597654	0.0070714
SAA2	2.73874	5.63471e-07
MDGA2	-1.2328	3.93707e-07
PALMD	0.641909	0.00289369
RGS21	-0.908212	0.0120165
UBE2E3	0.597445	0.000987314
ICAM2	-0.747857	0.00133061
ITGA1|ITGB1	1.12454	8.31865e-06
COA4	0.781227	0.000307457
DR1	0.61057	5.03847e-05
ECHDC1	0.646564	0.00120834
CXCL10	1.68757	1.76387e-06
MAGOH	0.671981	0.000224439
MAT1A	0.799924	0.0193239
TLNRD1	-0.590239	0.00577559
MYLPF	1.29882	0.000159181
NDUFA2	0.744147	0.00172359
NECAP2	0.628669	1.97267e-05
NUDT16	1.28107	3.78615e-07
NUDT21	0.918224	8.74354e-06
PNPT1	1.0548	1.336e-05
TRAPPC2	0.603362	7.73437e-05
TXNL4A	0.78648	0.000940208
UBE2Z	0.764745	2.29526e-05
PCNA	0.780117	0.00471656
GPR37	0.630014	0.0120762
PPP1R9B	0.675553	0.0140252
MAP3K11	-1.10761	5.63471e-07
EPHA6	-0.709905	0.00424042
GALNT14	-0.761341	5.93913e-05
ITGA11|ITGB1	-1.03598	2.82649e-07
HOXC11	-0.588711	0.0220592
PPP1R10	0.915784	0.000126207
H2AC1	2.59088	2.77127e-08
ZBP1	1.22546	2.1383e-07
LBP	0.962251	1.78421e-05
MBNL1	0.682811	0.0251302
OSBP	0.766461	0.00155739
TCEAL5	0.807548	0.000193513
UBE4A	-0.71141	0.000556562
FLT1	0.679416	0.0164518
KLHL41	0.590643	0.0177774
NIF3L1	-0.822728	0.0145839
STARD10	0.915952	4.83225e-05
NCKIPSD	0.882021	0.000833682
CLYBL	1.43656	0.00167272
MMP17	0.744581	0.000161664
M1AP	0.723717	0.000833682
TCN2	0.592939	0.000489823
CHI3L1	1.33944	0.00914695
DCC	-0.92264	7.18742e-05
APOBEC2	1.01348	0.00225266
NUP35	-0.871427	0.000201545
GRIPAP1	0.586012	0.0137972
FAHD2A	0.792098	0.00665673
MBNL2	0.765405	0.0107726
EHMT2	-0.684978	0.00020432
MACROD2	-0.724037	9.6576e-06
LRRFIP2	1.07988	7.41376e-06
THAP4	0.680622	0.00164163
NELFA	0.613267	0.000329724
TPM4	1.07949	0.00341511
ANXA6	-0.855324	0.00992821
PC	0.653952	0.0277571
AKR1B1	0.629759	0.000303381
EEF1A1	0.999876	0.000546722
HBEGF	-0.900625	0.0151683
EFNB3	0.930715	0.000196095
FCRL4	-0.732994	0.00298323
BIK	-0.756147	0.0142822
SCP2	0.809244	0.00122342
PCDH10	-0.712724	0.00458335
RPN1	0.678492	0.0137465
SHC1	0.906211	3.8253e-07
SVEP1	0.927398	0.000259766
MCL1	0.924836	0.000234746
RBL2	1.15465	3.03077e-06
SFRP1	1.19006	0.00456924
SFRP5	1.45797	0.000813358
GAPDH	0.975075	0.00243526
GRB2	0.695759	0.00118834
SERPINB9	0.956718	2.80462e-09
PLA2G12B	-0.681655	0.000298948
GDF15	1.06826	0.000434921
MB	0.711599	0.0108312
BDNF	-1.18193	0.00546275
PRTN3	0.740254	0.000436394
KIT	-0.879436	8.87316e-05
DCN	0.601016	0.000230559
INSR	-0.606256	0.00586105
EFNA1	0.976916	2.45106e-06
GFRA3	0.734469	0.000139212
IL1RL1	1.91457	3.89723e-06
IL18R1	0.631705	0.000808778
L1CAM	-0.888632	0.001082
NTRK2	-0.890751	0.000361942
GHRL	0.805389	0.00219499
XRCC6	0.649465	0.000743141
FGF19	-0.725987	0.00473756
FGF5	0.612882	0.0211963
IFNL1	0.808131	0.00012094

## Sheet: Soma_limma_noICU_vs_health
EntrezGeneSymbol	logFC	adj.P.Val
MX1	2.23854	6.807e-06
IFIT3	0.724777	0.00378227
STAT1	1.49201	2.80972e-11
DEFA3	1.77188	0.00185974
HAMP	2.07518	0.00130852
CR2	-0.70749	0.039296
TNNI2	1.29593	0.00733395
NGFR	-0.610167	0.0412118
CILP	0.810101	0.0224917
PYGB	0.622415	0.0251099
MYL3	1.25664	0.0245359
PZP	-1.92625	0.011634
TNFAIP6	0.665854	0.00439706
S100A12	0.598845	0.0271789
YWHAB	0.629751	0.0096854
HNRNPA2B1	0.60293	0.0239747
EIF4H	0.66869	0.0277628
YWHAG	0.589209	0.0156133
SMC3	0.731657	0.00199247
S100A13	1.09595	0.00105601
GHR	-0.739994	0.000594596
LAG3	0.689975	0.0494407
H1-2	0.946728	0.0113543
MRPL12	0.761192	0.00356197
ATP5PF	0.959284	0.0201448
RIDA	0.720712	0.0388761
RNASE1	1.51705	0.00259501
AGRN	0.594855	0.000600308
HEXB	0.634754	0.000783112
SERPINB1	0.827438	0.00208069
FTL	1.86303	0.000939127
PFN1	0.634621	0.018011
YWHAZ	0.717527	0.00256179
HSPE1	0.75673	0.0199603
PGR	1.01089	6.112e-05
VTI1B	0.768531	0.00028956
YWHAH	0.744473	0.00204248
H2AC11	1.48668	5.22898e-05
APOL2	1.04081	0.000661453
FTH1|FTL	1.8683	0.00093392
UBE2E1	0.784749	4.22097e-05
APOF	1.23587	0.00269305
PCYOX1	-0.623222	0.00187035
H2BC12	1.73284	8.63781e-05
PDIA4	0.702168	0.0490183
GBP1	1.22692	8.89808e-06
GP5	-0.683025	0.0054693
GCG	-0.933131	0.00356197
TMOD3	0.688	0.00204056
VSIG4	1.52489	3.44586e-05
CTSV	-0.663672	0.00028956
VWF	0.704165	0.00857382
PYGL	1.11722	0.00171442
LPO	0.734284	0.000951048
GRN	0.74667	4.14327e-05
HSP90AA1	1.00325	0.00187552
HSP90AB1	0.839546	8.402e-05
STAT3	0.876135	0.000224012
MAP2K4	-0.710822	0.0358913
AGFG1	0.624503	0.00259501
IGFBP1	1.58717	0.00225479
EWSR1	0.835413	0.000709117
IGFBP2	1.01127	0.00475978
NMI	0.879267	6.807e-06
EBI3	0.802228	0.0470096
INS	-0.65596	0.00804631
VAPA	1.14294	0.000123074
KNG1	-0.590832	0.0287557
CAPS	0.824715	0.00433768
C1QC	2.50536	0.000128123
HNRNPA1	0.611558	0.0113203
LAP3	1.26143	8.89808e-06
MYL6B	0.642121	0.0418804
NDUFV2	0.755238	0.0274965
ACTN2	1.34625	0.0239747
CAPG	0.604276	0.00886386
NNMT	0.680836	0.0159754
HNRNPF	0.595594	0.0274965
AK2	0.944863	0.000128123
H3C1	0.698377	0.0137419
SSBP1	0.742058	0.0138142
PDLIM3	1.19469	0.00960551
PDLIM5	0.887395	0.00156172
EHD2	0.690321	0.0444653
GLUL	0.92316	0.000951048
DBI	0.676931	0.0291502
IGLL1	-0.847922	0.0129709
RPL12	0.909395	0.00130852
MLN	1.18255	0.00182943
CRISPLD2	-0.874816	0.0401722
UGDH	0.89359	0.044912
GPI	1.01795	7.26598e-05
B4GALT1	0.649017	0.000203217
CILP2	-0.860619	0.00251333
TBCA	0.819357	0.000223553
PCBD1	0.673531	0.0343289
RPL30	0.790368	0.00780694
COPB2	0.794606	0.00507451
NUCB1	0.643179	0.0220189
MSMB	0.956839	0.0379552
SIRPB1	0.792655	0.0355505
SERPINA5	-1.00208	0.0184617
UBQLN2	0.623949	0.000179431
CD300A	0.588042	0.0369705
ACYP2	0.63451	0.0160063
PPP1CC	0.664561	0.00688708
MYCBP	0.798276	0.00174105
COL11A2	-0.871785	0.00444441
LMNB2	1.26433	1.24672e-05
SAA1	3.01846	1.86998e-07
CACYBP	0.654513	0.0134783
OMG	-0.660854	0.011634
SORD	0.934138	0.00748301
CD48	0.592136	0.00356197
ESM1	0.792243	0.00174679
GOLM1	1.01652	0.00028956
TMED10	0.732989	0.0189919
CLIC3	0.680596	0.00475978
ACAT2	1.00008	0.0215638
ANTXR2	-0.826924	0.000382437
ME2	1.04547	0.000335386
EEF1D	0.980104	0.00108827
EIF4G2	0.780331	0.0147139
CLINT1	0.774524	0.00204908
LRRC59	0.879615	0.0166719
CPPED1	0.768597	0.0212539
FHOD1	0.72297	0.0371574
COMMD10	0.761796	0.000475108
CLSTN3	1.21627	6.59328e-05
PDE4C	0.737196	0.00795071
PDE5A	0.73593	0.0153937
SMOC1	0.674165	0.0454661
GIP	-0.691478	0.00356197
VIM	0.885355	0.00704589
CHAD	-0.782308	0.0144051
LILRA1	0.66416	0.00780694
NTS	-0.845084	0.0410114
LOXL3	-0.713994	0.016722
FGL1	1.10044	0.000673711
CRP	1.03566	5.35419e-05
WFDC2	0.916696	0.00251333
ALKAL2	0.947013	2.52728e-05
LILRA3	1.12797	0.0287557
TNNT2	1.07705	0.00378227
RNASE6	0.699071	0.0210001
CRELD1	0.629747	0.0101793
C1QTNF1	0.758204	1.86998e-07
WNT5B	-0.740185	0.00633395
CBLN4	-0.650021	0.000951048
DDX39B	0.635567	0.00428266
HNRNPDL	0.748321	0.00368269
VPS26A	0.760045	0.000246742
EIF3G	0.78955	0.000374892
TARS1	0.683412	0.0122352
TMPO	1.05093	8.50948e-05
HDGF	0.619871	0.00848634
SUMO2	0.736107	0.00801319
ERH	0.778501	0.00127314
IDI1	0.630006	0.00283282
KHSRP	0.896928	0.000335386
TSTD1	0.614614	0.00324016
TAF15	0.623641	0.000720287
STMN2	0.644435	0.0211289
FUBP1	1.01099	8.50948e-05
EFHD2	0.611157	0.00204248
RANBP3	0.684161	0.00431768
G3BP1	0.84857	9.92108e-05
CST3	0.608154	0.00704589
MGMT	0.648611	0.0364776
ELK3	0.658156	0.00939733
RBBP4	0.816715	0.00576101
MPO	1.056	8.89808e-06
GRB10	0.694451	0.0165485
XRCC4	0.66539	0.000600308
FKBP5	0.83919	0.000128123
TNFRSF1B	0.898264	4.22097e-05
CDON	-0.766585	0.000216313
PSIP1	0.592298	0.0153201
VAV1	0.591677	0.0345077
HPGDS	-0.726455	0.000917595
SLPI	0.603926	0.000729286
SMTN	0.70393	0.00329082
TRA2B	0.843806	0.00139124
DAB2	0.82706	0.0129358
SLBP	0.763065	0.000469616
PCLAF	0.70117	0.00524062
H2BC21	1.81497	7.97409e-06
GARS1	0.667798	0.0279118
RTP4	0.916962	1.71116e-05
INHA	0.767911	0.00108827
G3BP2	1.4156	1.13767e-06
ISG15	1.4385	1.86998e-07
RBP2	0.587379	0.0199603
UFD1	0.64951	0.00302246
FTO	0.682223	0.0196417
TWF2	0.69821	0.00378227
IL1RN	0.732608	0.0147139
TNFRSF1A	0.68629	0.0139256
ABHD14A	0.85586	0.000117228
MENT	-0.665858	0.00479235
BAGE2	0.814841	8.63781e-05
OIT3	0.940858	0.00144899
ST3GAL2	0.680964	0.000547876
LONP1	0.723699	0.00476305
CDCP1	0.784123	0.000691657
SRSF6	0.763874	0.0014766
STX8	0.662679	0.00475978
IL18BP	0.956105	0.000921856
GRPEL1	0.857137	0.0384383
PUF60	0.883165	0.000525844
C1orf226	0.746966	0.00633395
ADAM22	-0.70632	0.000404159
ATP5IF1	0.679945	0.022292
LCT	-0.718534	0.017666
CNOT9	0.670756	0.000756595
PPP4R3A	0.602392	0.0224917
CSF1	0.858286	7.84519e-05
SUMO3	0.658666	0.00470351
CLPSL1	0.761282	0.00756087
TTC1	0.74741	0.0343289
PTN	1.0003	0.0274965
IRF6	0.592569	0.0239519
CHCHD10	0.675153	0.0274965
KIFBP	0.669737	0.0393424
ADH7	0.964093	0.0254984
SRSF7	0.611675	0.00622145
SEMA5B	-0.669015	0.0147139
ARFGAP2	0.605735	0.00638469
MAX	0.666778	0.000439258
ACOT8	-0.666924	0.0450903
PAPPA	0.794191	0.0274965
UBQLN4	0.64512	0.000128123
DDX6	0.667269	0.0121236
H2AW	1.84277	4.22097e-05
HEXIM1	0.592394	0.00918358
CETP	0.596382	0.046626
GGA1	0.702714	0.000114015
NADK	0.859205	0.0188525
DPY30	0.90858	0.00475978
SEPHS1	0.806441	0.00109823
CNTN6	-0.748298	0.0034887
SNUPN	0.594173	0.00971232
IL12A|EBI3	0.792437	0.028838
ARID3C	0.739624	0.00749964
H2BU1	2.09237	6.807e-06
HSPA1B	0.63855	0.0109568
MAT2B	0.647604	0.000213773
SAA2	2.4986	8.63781e-05
MDGA2	-0.93266	0.000349235
RGS21	-0.932743	0.0450903
BCDIN3D	0.795184	0.0220189
ITGA1|ITGB1	0.809096	0.00385164
COA4	0.585677	0.0262615
CXCL10	1.54647	0.000179431
MYLPF	1.10931	0.007636
NUDT16	1.12857	8.63781e-05
NUDT21	0.746825	0.00182943
PNPT1	0.760513	0.00511795
TRAPPC2	0.617149	0.000780037
TXNL4A	0.750621	0.0109536
PCNA	0.764936	0.0295105
GPR37	0.666057	0.0381726
MAP3K11	-0.704983	0.00093392
ITGA11|ITGB1	-0.709452	0.000416139
PPP1R10	0.712857	0.0121323
CCL23	0.650056	0.0227977
H2AC1	1.80498	4.92613e-05
ZBP1	1.2172	8.89808e-06
LBP	0.702922	0.00576101
MBNL1	0.831772	0.0297978
OSBP	0.628371	0.0396391
TCEAL5	0.711516	0.00683134
RBPMS2	0.610259	0.0225603
STARD10	0.766944	0.00414094
NCKIPSD	0.915833	0.00468185
TCN2	0.615052	0.00322077
DCC	-0.634017	0.017172
APOBEC2	0.95106	0.0234184
NUP35	-0.589546	0.0333042
GRIPAP1	0.602454	0.0497649
MBNL2	0.879288	0.0194741
MACROD2	-0.586792	0.0019224
LRRFIP2	0.973807	0.000632028
TPM4	0.984157	0.036264
AKR1B1	0.609215	0.00439347
IFI16	0.613399	0.0331403
SCP2	0.64151	0.0412118
PCDH10	-0.720109	0.0239747
RPN1	0.851021	0.011603
SHC1	0.695481	0.000299893
SVEP1	0.647469	0.0338052
MCL1	0.695573	0.0221822
RBL2	0.913623	0.00109823
GRB2	0.682638	0.0104496
SERPINB9	0.812364	4.82448e-06
GDF15	0.945753	0.0116212
PRTN3	0.729954	0.00475978
EFNA1	0.864199	0.000355595
IL1RL1	1.20114	0.00431768
IL18R1	0.64105	0.00565123
IFNL1	0.718302	0.00468185

## Sheet: Soma_limma_ICU_vs_health
EntrezGeneSymbol	logFC	adj.P.Val
IFNL2	0.629426	2.03663e-08
CCL3L1	-0.612726	1.22385e-06
CLEC11A	1.05413	1.27524e-06
MX1	1.97885	7.75412e-06
STAT1	1.59663	2.19134e-12
LRIG1	0.644748	8.21336e-06
CST6	-0.655711	0.00928743
PI3	0.79164	0.0164034
GOT2	0.871957	0.00453918
IFNAR1	-0.61431	7.27702e-05
ENG	-0.742845	0.00052498
VEGFC	0.640581	1.51658e-08
B2M	-0.764147	0.0116969
PGLYRP2	-0.830144	6.17981e-08
TOLLIP	0.700323	0.000402117
IFNL3	0.618082	0.0141575
CAMP	-1.01596	0.00112186
DEFA3	1.7003	0.000793396
DEFA5	0.65118	0.0266854
HAMP	2.08535	0.000303018
NFKBIE	-1.09239	0.0111474
CR2	-1.61274	1.51478e-07
ITGB7	0.851085	0.00813638
MRC1	0.718469	0.000130653
TNNI2	1.81004	2.73306e-05
YBX1	1.36827	9.46221e-09
RPSA	-0.605291	4.97344e-06
LASP1	0.770404	0.000347208
ARHGDIB	0.702888	0.000195186
HMOX1	0.619919	0.000528165
HSPA5	0.627279	0.0180782
NGFR	-1.03762	5.34811e-05
ANGPT4	0.764151	2.36378e-09
SPINT1	-1.14161	6.50549e-07
LEFTY2	-0.996696	5.42396e-07
TNFSF4	-0.589529	1.51188e-06
FRZB	1.08935	7.96483e-05
CILP	1.43024	4.91309e-06
FMOD	-0.645703	0.00121975
NOG	-0.61923	0.00262609
C1R	-0.689108	0.0010457
SHMT1	1.38389	4.10374e-05
LIFR	-0.769532	5.15741e-05
NAP1L4	0.656579	0.0245064
TGM2	0.830599	0.0068881
PYGB	0.644764	0.00692872
LPL	1.0041	8.4551e-07
MYL3	1.93641	6.67712e-05
PZP	-2.00968	0.002631
AFM	-0.784843	1.53978e-06
HMOX2	0.903467	1.34161e-10
ALDH2	1.38483	0.000240643
PTGES3	-0.949879	2.10024e-07
S100A12	1.03601	1.20723e-05
ILF3	1.03526	2.44285e-07
HSD17B10	1.04423	0.000121409
TPI1	0.829981	0.000905825
YWHAB	1.45196	7.39173e-10
PGAM1	1.06175	0.0289241
INHBA|INHBB	0.599789	5.63258e-09
CD47	0.734782	6.30511e-07
IL21R	0.902435	4.38497e-08
IL17RA	-0.599668	0.0299067
CNTN1	-1.09388	1.57526e-09
DSG1	-0.62104	3.39791e-05
GFRA1	1.36629	1.7752e-07
HTRA2	1.10609	1.61804e-06
CA3	1.45438	4.9667e-05
CA13	0.678514	5.18228e-05
EDAR	0.594121	8.09497e-07
SERPINA4	-0.652024	1.03347e-06
HNRNPA2B1	1.38471	2.22024e-08
HSPA8	1.02561	4.43353e-08
C8A|C8B|C8G	-1.0183	4.62294e-07
TPM2	-1.29193	3.93067e-08
ALDOA	1.22781	8.17576e-07
HSP90B1	1.19541	6.61245e-06
MDH2	1.06287	1.87385e-05
EIF4H	0.734891	0.00482296
PTPN6	0.766262	7.71663e-07
RFC4	-0.930072	3.54361e-09
CAPN1|CAPNS1	0.75798	1.93399e-05
PPP2R3A	-0.607558	6.17981e-08
IDH1	1.43731	1.06455e-06
UNG	-1.07052	4.11359e-05
PRDX3	1.37893	1.10647e-08
TNXB	-0.616066	0.000267744
MAGEA4	-1.26639	0.000416476
MAGEA10	-0.661657	1.00725e-06
CAT	1.01057	0.000179142
SMC3	1.01064	2.96591e-06
S100A13	0.794544	0.00775428
RGS1	0.61557	2.78916e-06
SPON1	0.701733	4.97482e-05
APOA4	-0.910501	4.10439e-06
CTSD	0.990483	3.06086e-06
FGF12	0.665176	4.36955e-07
CTSG	1.18721	6.86203e-11
GHR	-1.14198	2.93005e-08
IGFBP4	0.645353	4.24233e-05
CTSH	0.593434	0.0146788
IL36RN	-1.41071	1.30423e-09
IL36A	-0.792797	0.00758517
IL37	-0.770595	3.20759e-06
JAM3	0.607386	1.11306e-05
CP	-0.716932	2.85713e-07
SHH	-0.755945	0.000422333
CTRB1	0.790458	0.0192195
IL27RA	-0.816712	8.41738e-05
ULBP3	0.625709	4.27145e-08
UNC5D	-0.649154	0.00220445
EDA2R	0.987267	4.35104e-10
GDF9	1.05545	8.80466e-09
F7	-0.806321	0.000534777
CMA1	0.622685	2.85154e-07
CYB5A	0.970506	0.000259424
FURIN	1.07346	1.86834e-07
F8	0.897843	8.81498e-07
H1-2	1.3346	5.4619e-05
LRPAP1	0.759334	0.000140099
SNCG	0.847824	4.12521e-06
PPA2	0.796368	0.000534777
MRPL12	1.43037	1.11005e-08
ATP5PF	1.9771	1.43203e-07
GCHFR	1.27735	1.51578e-05
RIDA	0.913883	0.00210878
RNASE1	1.50122	0.000796469
NPW	-1.1593	0.00374658
REG1A	1.60751	7.01232e-05
PEBP1	0.949529	0.000384239
VPS28	-1.00805	3.76984e-07
AGRN	0.997231	3.55415e-09
PGLS	0.756052	2.22836e-05
HEXB	0.82951	1.81524e-06
SERPINB1	0.611695	0.0107408
HSPG2	0.672647	7.41069e-07
ASAH1	1.15823	4.35927e-09
RAB33A	-0.699485	0.0146836
QPCT	-0.843404	8.85556e-06
CSTB	0.638133	0.00156175
OPCML	-0.623744	0.000146123
CPQ	-1.3003	5.34994e-08
CA9	0.587252	5.79946e-08
GSN	-0.61161	8.96276e-09
ACY1	1.12384	0.00607294
IGFALS	-0.757282	0.00580061
FTL	2.71443	2.48333e-07
NAGK	0.752064	4.32913e-05
PSMA6	0.663929	2.57247e-08
PFN1	0.804054	0.000573126
ACADS	-0.607612	2.93005e-08
ALDH1A1	1.11096	0.00295911
COX5A	1.13879	3.20993e-08
ECHS1	0.979772	0.0103948
YWHAZ	1.25855	2.82411e-08
ELANE	0.763988	1.15138e-05
PSMA5	-0.948375	0.00178349
AKR1B10	-1.04434	1.12632e-06
NCL	0.677911	4.2183e-05
HSPE1	1.705	1.86824e-08
PGR	1.62937	9.27394e-11
VTI1B	0.918657	2.44044e-06
TXNRD1	1.34777	6.01664e-08
ASB13	-0.612441	9.9183e-05
PAICS	0.64103	0.0065345
HSPA9	1.19652	9.84842e-06
CCL11	-0.626998	0.00848667
STC1	0.912444	2.63344e-06
PPIF	1.01893	0.000562115
YWHAH	0.774129	0.00033435
RDX	1.08473	5.34811e-05
H2AC11	2.52623	1.4767e-11
KRT1	1.19015	3.53266e-06
RUNX3	0.695305	0.000248333
PLS3	-1.27979	4.33146e-05
APOL2	0.758497	0.00540921
ROR1	-0.855304	6.14339e-05
FTH1|FTL	2.70456	2.75013e-07
HARS1	0.67475	0.0027886
UBE2E1	0.937981	1.54784e-07
CBLIF	-0.681935	0.00555208
APOF	1.19385	0.00110247
PCYOX1	-0.697933	0.000103203
HIBCH	1.35157	1.97785e-05
MUTYH	-0.634083	0.00362099
QSOX1	0.591745	1.52382e-05
NCAM2	-0.966308	6.35849e-07
PLXNC1	-0.937897	1.0619e-05
H2BC12	3.75689	1.36609e-14
KRT14	-0.874539	1.72845e-07
HRG	-0.745759	0.000214046
PDIA4	1.77487	3.42449e-08
AGXT	0.807453	0.0492093
GBP1	1.10802	8.03614e-06
PRSS3	0.914411	0.0178281
GP5	-0.733162	0.000759366
GCG	-1.30057	7.05232e-06
ALDH1A3	-0.626783	0.0362679
ITIH3	0.825326	7.10418e-07
UGP2	1.40768	1.13331e-05
TJP1	-0.75403	0.00247661
MFGE8	0.804778	0.00286052
EFEMP1	0.619555	0.000239845
FAP	-0.642107	4.09113e-07
TAF10	-0.801626	4.39139e-09
FLII	0.848566	5.48441e-09
PKN2	-1.01819	0.000328764
ADAMTS13	-0.940823	4.33599e-07
TTN	0.812678	5.06206e-06
CNDP1	-0.776172	0.000397797
COLEC11	0.623846	0.00827012
FXYD6	-0.785007	2.49837e-06
GFER	0.782672	0.00154123
ALG2	-0.889995	2.83269e-07
FETUB	-0.956477	9.6165e-05
VSIG4	2.26714	3.32866e-10
CAB39	0.846396	1.29553e-05
HGF	1.5848	8.98216e-07
CDC42BPB	0.777337	1.31569e-07
CDH8	-1.17953	1.29295e-07
CTSV	-0.83454	8.30708e-07
MAPK14	0.643183	1.35324e-06
PDK1	-0.662746	7.28094e-07
RAD51	-1.25227	3.84155e-08
CCS	-0.635006	0.0152721
MATN3	0.62268	0.01869
HSPD1	1.78272	4.56755e-08
LY75	-0.677468	0.00129115
SYNCRIP	-1.1714	8.03314e-08
GREM1	0.657136	0.010236
VWF	1.71702	8.95836e-11
HSPA1A	0.839585	7.9514e-05
BMP10	1.16028	1.42185e-11
PYGL	1.82448	5.45885e-08
ASNS	-1.26311	6.72754e-08
QDPR	0.825353	0.0023924
FBP1	0.963239	0.00992293
CD8B	-0.705968	7.5915e-08
FCER1A	-0.942088	2.84029e-07
COL5A1	0.69781	0.00537605
LPO	0.956209	2.67191e-06
ACHE	-0.995421	8.71942e-06
GRN	0.899659	1.09032e-07
CD1B	-0.665158	5.75126e-07
HSP90AA1	2.08198	1.02802e-10
APOA1	-1.05073	1.58232e-08
HSP90AB1	1.50392	6.82069e-12
THBS4	-1.01558	3.78631e-07
STAT3	1.02064	2.89801e-06
HNF4A	-1.10714	2.62297e-07
MAP2K4	-1.5299	3.79176e-07
ME1	0.936884	0.00025506
GSS	0.75399	0.000942617
METAP2	0.616137	0.00432136
IGHA1|IGHA2	0.823978	0.000775963
OXCT1	0.888464	5.82548e-05
ISL1	-0.631661	0.00282299
AP2B1	1.4075	2.08207e-09
IGFBP1	1.65545	0.000358173
OLR1	-0.783154	0.0373614
EWSR1	1.55369	2.32256e-10
ID2	0.686551	0.000370456
PRKCQ	0.756995	2.98365e-06
IGFBP2	1.21683	0.0001427
STX4	0.963845	4.32782e-07
TRAF1	-0.733253	2.37771e-06
NMI	0.906463	3.78631e-07
NCF4	-0.701444	0.000174608
IRF4	0.6143	0.0246134
TRADD	-1.09003	9.87394e-10
REG3G	1.20311	0.0077546
SCUBE1	0.968132	0.00605117
ITCH	-1.19751	0.00670259
MMP19	0.719954	0.000712944
INS	-0.658083	0.00254067
CLEC7A	1.20764	4.67793e-12
ANGPTL4	0.92572	2.89861e-09
CDH20	-0.704449	1.47714e-05
ROBO2	-0.931367	1.71052e-06
ERAP1	0.8064	0.00734118
VAPA	1.30124	2.06933e-06
TFIP11	-0.71397	6.24679e-06
TBK1	0.593833	3.35925e-07
IP6K2	-0.645572	0.000747819
PRG3	-0.740277	0.000146308
KNG1	-1.38942	2.46947e-08
CDH10	-0.644937	0.00181977
IL22RA1	1.12083	1.73918e-11
LDHB	1.48788	1.23885e-06
PYCARD	0.595668	0.000218422
CAPS	1.10255	2.19862e-05
C1QC	1.5211	0.00972392
PDHX	1.00917	0.000392406
TPP1	0.636082	1.13136e-06
CS	1.17315	2.95637e-05
LEP	-1.20786	0.00652095
NDUFB4	-1.25212	3.76984e-07
DLD	1.42233	1.70995e-05
HNRNPA1	1.36348	3.4745e-09
LAP3	1.24153	1.8081e-06
RALA	0.642661	0.00555226
ACTN1	0.784204	0.00855248
AKR1A1	1.30059	1.42551e-06
MYL6B	0.7915	0.0031912
PGAM2	0.795658	0.000824416
FAH	0.623785	0.0396614
MYL12A	0.734186	3.66983e-06
NDUFV2	1.45264	1.63324e-06
AHCY	0.733212	0.00276733
MPZ	-0.886338	0.000309811
EEF1G	0.727696	8.52053e-09
YWHAQ	0.804214	3.42532e-07
LTA|LTB	-1.12119	9.25188e-10
ACTN2	2.15145	3.48908e-05
CAPG	0.937283	6.21831e-06
NNMT	1.2031	1.93134e-06
MDH1	0.742804	0.00159963
RPS10	-1.29094	5.47898e-07
ACADVL	1.50205	4.77461e-07
DUSP3	0.691596	7.57843e-08
LTBR	-1.0025	1.44396e-06
HNRNPF	0.596035	0.0102171
CAPZA1	0.690332	0.000112647
MYOM2	0.761301	0.0496352
AK2	1.09188	1.75273e-06
RPS20	0.736349	2.65443e-05
RPS25	0.665831	0.0066409
UBE2L3	0.726981	8.64061e-07
H3C1	1.82062	6.6077e-11
MYL7	-0.742226	4.89967e-09
TAGLN	0.849566	0.000445129
PSME1	0.589671	0.0213853
CRYZ	0.941447	0.00784765
AP1B1	0.656438	3.51076e-06
HNRNPD	0.616518	0.00424198
PDIA6	1.58823	1.56184e-07
RAB11B	1.10512	4.22793e-08
INA	0.632988	0.000255176
CCL7	0.987591	0.000173379
DECR1	1.03284	0.000183204
HADH	0.731868	0.00541881
PDLIM3	1.70526	3.20966e-05
CAND1	0.760805	0.000303434
H1-10	0.849365	0.0262608
HTRA1	0.711979	2.00457e-05
PDLIM5	1.03545	4.10374e-05
CCT7	-1.16677	0.0212493
PRXL2A	-0.651952	0.000181177
EHD4	0.622264	0.000344733
PARVA	0.733867	1.57855e-06
EHD2	1.06218	0.000283519
HSPA2	1.1856	7.66844e-09
FAM171A1	-0.671814	5.74147e-07
PENK	-1.19484	0.000108053
LYPD3	-0.592543	0.00526773
ADAMDEC1	0.915388	7.03323e-09
MRC2	-0.733989	1.10573e-06
ADAMTS1	0.776432	1.74952e-09
SERPINB13	-0.694104	0.00330906
PCDH9	-1.01024	8.1583e-06
GLUL	1.53627	1.21226e-08
DBI	1.40209	4.2025e-07
NPTN	-0.779128	2.91712e-05
PTPRD	-0.932032	1.17124e-05
IGLL1	-1.527	7.65689e-07
ENPEP	-0.649626	0.00102012
RAB27A	-0.743021	2.84615e-05
POR	0.767325	0.000920327
SFRP4	-0.818818	2.46174e-05
GM2A	0.691174	0.00254067
MYOC	-0.789943	4.57573e-05
TFF1	1.09126	0.00259333
NAAA	-0.942521	0.000769258
USP5	-0.624407	0.00150682
RPL12	1.43299	7.72824e-08
OTC	1.43107	0.00358941
BST1	-0.673652	0.00982677
CALB2	-0.639007	0.0136203
PTGS2	0.614082	8.35237e-09
PLOD3	0.685756	2.20197e-05
ANTXR1	-0.958733	2.00629e-11
UGDH	1.13807	0.00259122
GATM	1.06553	0.0106201
PDGFA	-0.827454	0.0405738
MUCL1	-0.712551	4.72317e-06
GPI	1.41525	9.89854e-09
CD109	-0.671202	1.26386e-06
LRRC15	-1.89222	8.2305e-12
NCAN	-0.857967	0.00145885
TXNDC5	1.00938	3.22089e-06
ATP1B1	-0.877517	3.56571e-06
ADGRE2	-0.60027	0.00157173
B4GALT1	0.903818	5.1138e-08
ARF5	-0.666231	0.000718334
ASGR1	0.871638	0.000196246
CRABP2	-0.965239	1.76484e-05
OLA1	0.667691	0.0032646
CILP2	-1.80665	1.58079e-10
TBCA	0.662566	0.000856488
ALDOB	0.871976	0.0305108
HPRT1	0.867412	2.5947e-05
PCBD1	1.16242	2.44399e-05
RPL30	1.05287	6.64086e-05
PSMA2	0.866932	8.8529e-09
COPB2	0.910247	0.000307263
KLKB1	-0.73477	4.62203e-07
EPHB3	-0.623876	0.041523
CDH17	-1.21728	9.61732e-06
NUCB1	1.47256	1.71446e-08
PARK7	0.735103	0.000769515
CHL1	-0.671153	5.29476e-07
SIRPB1	0.72165	0.0256259
HGD	1.21486	0.000591383
RTN4RL1	-0.629726	1.89032e-05
SIRPA	-0.990471	0.0196533
SERPINA5	-1.2128	0.00100437
NPTXR	-1.0056	1.81026e-05
TP53I3	1.10524	3.3763e-06
UBQLN2	1.03226	4.14292e-10
ENPP7	-0.986204	0.0140037
DSG4	-0.671229	0.0112309
NTM	-1.04402	4.46566e-06
DCXR	1.37695	0.00159507
TKFC	-0.799838	0.00589826
ASRGL1	0.719132	8.56947e-10
ADA	-0.775876	1.97098e-07
CXCL8	0.732876	8.57797e-06
PRKCZ	1.71291	7.09857e-13
FSTL3	0.933264	1.36772e-06
CLPS	0.93671	0.0205583
RAB3A	-0.677666	3.48585e-07
CPA1	0.636322	0.00679307
BSG	0.861955	2.46947e-08
CCL5	-0.919958	0.0311618
DKK2	-0.838233	0.00266568
PRND	-0.736466	3.14039e-08
ACYP2	0.869741	0.000161726
PPP1CC	0.587574	0.00671848
HINT1	0.63396	0.000387108
MYCBP	0.799431	0.000429173
ABHD10	1.101	1.28567e-05
COL11A2	-1.89035	3.49709e-10
MBD4	0.708463	1.19213e-05
RHOA	0.628753	0.000592101
LMNB2	2.07616	4.35939e-12
ADSL	-1.32472	0.000263349
NPTX2	0.662321	2.28211e-05
EIF4G1	0.689385	2.44399e-05
SAA1	3.17223	9.00312e-09
PDAP1	0.646008	0.00133537
CA6	-1.36951	0.000135741
MED1	0.994519	4.35108e-11
TMPRSS15	0.765912	7.07675e-10
METAP1	0.775904	1.55928e-06
ASAH2	-0.655865	6.38963e-06
OMG	-0.973341	2.80377e-05
SORD	0.758836	0.0137769
HAVCR1	0.900049	0.0027886
PRSS2	1.71931	0.000384131
CCN1	0.923457	1.01722e-07
CA10	-0.907549	7.27386e-10
CNTN4	-0.812124	1.51658e-08
ESM1	1.01749	9.0231e-06
SULT2A1	0.739178	0.00568759
FCGR1A	1.05381	5.20456e-07
LRIG3	-0.849043	2.82305e-06
MFRP	1.121	3.91533e-11
SEMA3E	-0.692585	0.0184965
CAMK2B	0.785055	1.6097e-07
CDK2|CCNA2	0.703976	5.74449e-05
CDK5|CDK5R1	-0.789583	1.10573e-06
SOD1	1.39155	5.65363e-11
MATK	0.805697	3.87036e-10
ZAP70	-0.808494	3.96632e-06
GOLM1	1.00707	6.94186e-05
CIB1	-0.764327	0.000162513
TMED10	0.633249	0.0198043
RP2	-0.639121	0.00104846
CLIC3	0.781148	0.000272044
AHSP	-0.817118	2.05318e-07
ACAT2	1.90098	9.68011e-07
CGA|TSHB	-0.676503	0.00262411
PSME2	1.15287	1.20957e-05
PTPA	0.723043	0.000706988
TIMP1	0.746076	4.61797e-05
RPIA	0.652224	1.40802e-05
CLTA	0.825608	5.39799e-06
ANTXR2	-1.87182	1.10469e-13
PRSS27	-0.6556	8.39488e-06
PDGFC	-0.708454	0.0205254
CD226	0.673895	1.50826e-05
STX12	0.860776	2.63344e-06
DNM1L	-1.32574	2.51009e-06
RBFOX2	1.15589	1.51658e-08
ASL	1.65815	3.41079e-06
ME2	1.68595	3.14995e-09
WARS1	1.15978	3.55201e-08
EEF1D	1.26447	3.96199e-06
TNFSF10	0.677458	3.20993e-08
NAPA	0.674885	0.00622316
EIF4G2	0.788155	0.00467073
CLINT1	0.820259	0.000267228
MAPRE1	0.661438	0.0100327
RPS27A	0.919577	5.37745e-06
LRRC59	1.51336	3.64624e-06
CPPED1	0.632708	0.0288638
MYL9	0.9292	9.25142e-06
UNC45A	0.826591	0.0224864
CYRIB	0.819232	2.83351e-08
EHD3	0.594226	0.0166775
BIN2	0.587403	0.0466824
NUDT5	0.989856	1.03589e-07
COMMD10	1.10223	8.77384e-08
CLSTN3	2.11958	1.02095e-11
KL	-0.637887	0.000660956
DCPS	0.587394	0.000537541
PDE1A	1.00829	4.61697e-10
PDE4C	1.05461	2.15631e-05
PDE5A	0.61178	0.0211946
UBE2D1	-0.603228	6.44333e-08
CPB1	0.759421	0.0313899
ADCYAP1	0.698812	1.16175e-10
IAPP	-0.883926	1.39395e-05
CALCB	1.07065	0.00324077
GPT	-0.731459	0.000150896
SBDS	0.664218	7.5915e-08
RBM39	1.19215	8.2305e-12
PROC	-0.784694	1.42296e-05
FASLG	-0.597953	0.000793348
CD79A	-0.834564	1.38238e-05
MSMP	-0.882341	1.8153e-05
RRBP1	0.998155	0.000123258
AIP	0.619542	1.76086e-05
KARS1	0.934387	3.80704e-05
NID1	1.08779	7.99829e-10
PFDN2	0.871008	1.39865e-08
PDXP	0.594968	0.0108681
PES1	0.648324	1.58213e-09
DCTPP1	0.727525	0.00380334
PLXNA1	-0.80925	2.764e-05
FGFBP1	2.97053	2.50681e-07
SMOC1	1.78828	8.35237e-09
GIP	-0.905159	2.22836e-05
MAGEA5	-0.908378	1.37966e-06
VIM	2.30167	6.4403e-12
EPS15L1	0.776007	3.87775e-10
CHAD	-1.82632	2.1979e-09
EDIL3	-0.948689	6.10706e-07
TLL1	-1.31716	2.06904e-08
CA11	-1.09629	4.39139e-09
NXPH2	-1.17391	1.29003e-05
NTN1	2.69176	4.13158e-07
CD36	-0.831813	0.000127302
LY6G6C	0.788605	0.000296253
SCG5	-1.07178	1.71599e-07
CCK	-0.859701	3.84006e-06
HTN3	-0.805194	0.000832922
NTS	-1.53252	1.76086e-05
REG1B	1.13843	7.54005e-05
PNLIPRP1	1.05349	0.00562572
FGL1	0.74594	0.00984592
VWC2	-0.822826	0.00112854
LCN2	0.806056	1.05657e-05
DEFB135	-0.630628	9.5462e-07
CRP	1.0814	3.63674e-06
NMS	-0.674216	2.70592e-05
WFDC2	0.929862	0.000573755
SAMD4B	0.606356	0.000267357
REG4	-0.694968	0.0109308
DUSP13	-0.77256	4.79826e-06
LCN10	-0.877721	3.0048e-07
NOTUM	-0.920737	0.00173867
VWA1	0.674303	4.60927e-06
NAXE	1.01691	1.30075e-07
ALKAL2	1.53446	1.55032e-11
UTS2B	0.604917	4.12416e-05
DEFB132	-1.07955	2.9553e-08
B3GNT8	-0.994124	1.51658e-08
ADAMTSL2	1.14977	1.75498e-11
WFDC3	1.07992	1.44853e-07
CBLN2	-0.834458	1.31195e-07
IL18	1.28246	2.83351e-08
SCUBE3	1.7447	4.92474e-05
LILRA3	1.7319	0.000103197
SUMF2	0.918327	4.49375e-05
TNNT2	1.7738	2.67186e-07
MDGA1	-0.623697	0.000599849
FGFBP3	0.857505	0.00036325
DNASE1L2	1.30377	1.03322e-07
RNASE6	0.973012	0.000214134
VOPP1	-0.892767	8.03609e-08
CRELD1	0.588544	0.00624095
DDRGK1	0.693331	3.78219e-05
FCRL1	-0.829232	0.000310274
CPXM1	-0.80204	0.00390506
CGREF1	0.901828	2.06101e-07
C1QTNF1	1.01613	5.17242e-12
PRSS22	0.671959	0.000286127
WNT10A	-0.585445	0.00109732
WNT5B	-1.37655	5.80796e-08
MYG1	1.33624	3.41165e-05
CRTAC1	-1.02771	1.92186e-09
CBLN4	-1.55128	1.53543e-13
CNTN3	-0.595398	1.06168e-05
ENPP5	-0.709325	1.04669e-07
ADAMTS6	0.761133	3.70445e-07
PLAT	1.05887	0.00195882
NIT2	0.589939	0.0253638
DDX39B	0.985743	1.22338e-06
HNRNPDL	1.17444	7.00678e-07
TIMM8A	0.912413	1.68336e-05
VPS26A	1.12639	1.74214e-08
EIF3G	1.17501	3.08359e-08
OAT	0.736285	0.00553626
SNRPA	0.826826	7.54944e-06
RPS12	-0.67717	0.000122154
TARS1	0.981195	4.76561e-05
VARS1	-0.771459	1.54784e-07
APEX1	0.603717	0.00656866
TMPO	1.63961	4.89758e-10
CRKL	0.761713	2.11843e-06
HDGF	1.19929	5.1138e-08
HMGA2	0.587869	4.3156e-06
SUB1	1.37423	3.16534e-06
EIF3B	1.0133	4.26627e-07
SUMO2	1.0856	1.27131e-05
SNRPG	0.880421	4.90799e-08
SFN	0.955582	0.000157201
ERH	1.21349	9.23409e-08
TWF1	0.633815	0.000759546
IDI1	1.04716	1.12442e-07
SF1	0.620125	7.83778e-08
UPP1	0.94881	2.64117e-09
NARS1	0.740792	0.00265556
KHSRP	1.32888	2.93005e-08
CYB5R2	0.631763	0.000601533
DUT	1.1082	0.00184448
TSTD1	0.638188	0.000575786
PSPC1	1.01907	1.82073e-09
TAF15	1.26596	1.7132e-11
STMN2	0.692689	0.00404828
FUBP1	1.86496	3.38882e-12
EFHD2	0.668374	0.000169433
CRK	0.656272	0.000589569
RANBP3	1.2442	3.87384e-08
G3BP1	1.13811	4.38497e-08
BCAT2	0.810196	6.00776e-06
BOC	-0.833414	0.000443802
PLA2R1	-0.832706	0.000689218
IL34	-0.992287	3.16534e-06
CST3	0.968343	2.2016e-06
PML	1.09615	9.00312e-09
ELK3	1.45634	2.30756e-09
STAT5A	-0.795849	1.3756e-06
MXI1	0.645794	0.0377162
EPHA4	-0.633521	2.46475e-05
RBBP4	1.44331	1.51608e-07
MPO	1.25703	2.78553e-08
GRB10	0.590027	0.0194413
XRCC4	1.05667	1.54008e-08
FKBP5	0.971556	1.66969e-06
KLK6	-1.06608	2.79981e-08
MBD1	-0.647259	0.000335658
TNFRSF1B	1.38471	1.87986e-10
COL23A1	0.770642	1.74214e-08
SORCS2	-0.64788	0.0477117
CDON	-1.03562	1.15571e-07
LRRC4C	-0.685674	3.26561e-10
CHST6	0.604145	1.20616e-06
BCHE	-0.831736	2.05992e-06
PDGFD	-1.37692	0.0026746
PSIP1	0.882728	4.06275e-05
CXCL17	-0.655639	0.00266274
SOD2	-0.918372	5.63965e-10
VAV1	0.755109	0.0015974
LST1	1.59501	2.19984e-10
CLEC3B	-0.915535	4.66158e-11
COPE	-0.600429	0.000124885
MAFG	0.833364	8.79055e-06
MPZL2	-0.705683	6.57286e-08
HPGDS	-1.74769	1.10469e-13
CD160	-0.950189	0.00567037
ADH1C	1.11837	0.0213021
DAO	0.885043	0.0113149
AKR1C4	0.876261	0.0441478
SLPI	0.743332	5.29594e-06
PRKAR1B	0.689444	0.0106201
RGS19	-0.633225	0.000283519
SMTN	0.625826	0.00316917
PRMT2	-1.05013	5.36418e-06
TRA2B	1.32308	9.41005e-08
PTH1R	0.596435	5.86492e-06
PPIG	-0.706138	0.0117589
SLBP	0.992088	8.85285e-07
KCTD2	-0.730677	1.73006e-05
H2BC21	3.168	1.35589e-13
EDC4	0.69789	3.86669e-05
GARS1	1.50959	5.1138e-08
GCDH	0.658085	0.00200769
RTP4	0.84605	1.13005e-05
PRMT1	-0.673043	0.000899592
INHA	0.647281	0.00204008
TXNIP	-0.686424	8.01793e-07
ZWILCH	-0.646517	8.36006e-07
OXSM	1.15906	8.1008e-05
MCTS1	-1.12196	8.47578e-06
G3BP2	2.04509	4.67793e-12
ISG15	1.51098	5.8567e-09
SHMT2	1.29487	5.82548e-05
RBP2	1.34604	1.17919e-08
UFD1	0.843698	1.85552e-05
FN3K	0.597193	0.0382468
LEMD1	0.712006	0.00149404
ADAM23	-0.986391	1.07213e-07
GAL3ST1	-0.612809	0.000935349
TXNDC12	0.632413	0.000599849
FTO	1.22268	2.55006e-06
CAPNS1	1.08618	1.10647e-08
SERPINB3	0.862472	1.9971e-07
PSMB9	-0.737047	2.84162e-07
PRKAR2B	0.707919	2.68328e-05
HMGCL	1.10244	0.000466468
ECI1	0.854416	0.00352559
PPM1F	0.920102	2.99521e-08
ACOX1	1.13228	0.0011163
TWF2	1.20622	9.0756e-08
IL1RN	1.16066	1.30769e-05
HDHD2	0.898266	0.000387387
TNFRSF1A	0.671585	0.00582472
ANGPT1	-1.12978	0.00115496
ANGPT2	0.611306	0.021588
ACAT1	1.27947	0.00271682
CSRP3	0.859584	0.00140731
IL1R1	-0.90075	0.000458863
TMX3	1.37999	4.13158e-07
ABHD14A	1.1566	4.63861e-08
TIGIT	-0.652117	1.098e-05
BPNT2	-0.947705	4.77461e-07
MENT	-1.31127	8.27184e-09
RSPO1	0.988737	0.00110429
CBLN1	-0.653002	0.00013165
UCMA	-0.620033	0.0123358
IFNA8	-0.608978	0.000491744
LECT2	-1.3258	2.51103e-06
BOLA3	0.836918	3.99717e-07
BAGE2	1.07921	4.69318e-08
PCDHAC2	0.74504	7.00986e-05
OIT3	1.91096	9.27394e-11
ST3GAL2	1.15208	2.2895e-09
ARHGAP36	1.28926	6.27322e-08
PCDHGA10	1.08419	2.09707e-07
LONP1	1.66729	7.50842e-11
POMGNT2	-0.707935	6.71709e-05
C1QL2	-0.788834	1.41204e-08
TP53I13	-0.727346	0.00661235
PTPRR	-0.586943	0.000551267
ECRG4	-0.634299	9.16582e-05
C5orf38	-0.71747	0.00213288
TAPBPL	-1.25406	0.0284542
KIAA2013	0.608535	4.4811e-08
CDH5	-0.672915	1.76484e-05
LRFN5	-0.69792	6.98984e-07
NNAT	-0.765995	0.00154931
CDCP1	0.684389	0.000912461
RELL2	-0.696375	0.0058811
COL13A1	-0.659273	2.91311e-08
PCDH12	-0.636932	0.0396081
MFAP4	1.15754	0.000169104
SRSF6	1.20049	1.03589e-07
CSGALNACT2	-0.866248	3.78361e-05
FAF2	0.700972	0.000544886
STX8	1.09176	4.56501e-07
C1orf162	-2.26705	6.68e-08
H2AZ1	1.42855	4.35108e-11
PCDHGA12	0.702656	1.48658e-05
GOSR2	-0.915464	5.7826e-05
KLK7	-0.631274	0.000376087
NPPA	1.15772	7.27386e-10
CEACAM4	-0.704084	0.0036124
IL18BP	0.706343	0.00603386
FAIM	-0.619235	5.11252e-05
CCDC107	-0.910719	5.83804e-07
VWA2	-0.800283	6.19254e-11
ATP1B2	-1.13163	1.92305e-07
DEPP1	-0.918907	5.87079e-06
LRFN2	-0.660076	0.000296253
PCDHGA2	0.895279	3.56554e-07
GRPEL1	2.01055	7.46986e-08
CABP7	-0.733511	6.3211e-05
ERBB3	-0.643928	0.000122144
GAL3ST2	-1.17135	4.90249e-05
CELF2	2.15312	2.47557e-10
PABPC3	0.859814	1.7518e-07
PUF60	1.24977	1.68904e-07
CD4	0.813367	4.4811e-08
B4GALT7	-0.87123	0.000253364
ST6GALNAC2	-0.750075	4.40414e-07
SNN	-0.608108	0.0184195
PLA2G2A	2.35696	9.33556e-08
POMK	-0.843456	2.16271e-07
SCO1	-0.663473	2.14839e-05
ST6GALNAC5	-0.639206	2.55338e-05
NAALAD2	-1.17793	1.04122e-06
ACP7	-0.665737	0.00495245
TMX2	-0.728579	2.26763e-05
ADAM22	-1.17436	1.94761e-09
ATP5IF1	1.64909	3.75584e-09
RAET1L	-0.613705	0.00468844
PMEL	-1.09162	6.21831e-06
GRIA4	-0.896156	2.764e-05
MCCD1	-0.590743	3.85892e-05
FTMT	-0.765354	0.000144557
FOXRED1	-0.672616	3.55293e-06
LIPN	-0.736565	0.000174227
LILRA4	-0.84799	6.00911e-07
C1QL3	-0.650485	9.26549e-06
SULT4A1	0.982735	2.58396e-06
KLRB1	-0.65128	0.0024796
PRSS57	0.862501	0.00321426
AXIN2	-0.599574	0.000228248
RSPO3	0.872353	0.000373517
FASN	0.877773	2.86278e-06
MDK	2.44818	2.25681e-06
ISLR2	-0.731246	4.53225e-07
A4GALT	-0.648827	5.7795e-07
TOMM20L	-0.701326	3.6173e-06
B4GALT6	-1.07976	7.5915e-08
KCNIP3	-0.594191	0.00986823
TLR4|LY96	-0.678515	7.95901e-08
PSAPL1	-0.610218	0.00288704
EGFR	-0.693219	1.43451e-09
QPCTL	-0.615555	0.000428021
GALNT16	-0.946647	2.79899e-06
HLA-G	0.91579	1.49102e-07
CACNA2D3	-0.774017	4.61697e-10
REG3A	1.82796	1.37098e-05
COX6A2	-1.01834	0.000799835
MAP4K1	0.761228	0.00583399
LCT	-1.3868	4.10657e-07
PSD2	-0.73956	1.25518e-07
CLEC4C	-1.03173	0.00231375
COL6A1	0.63436	4.10374e-05
CNOT9	0.841413	3.81497e-06
PPP4R3A	0.983199	2.09764e-05
SLC30A3	-0.886058	2.06904e-08
CSF1	0.87371	9.1521e-06
SUMO3	0.688085	0.000852822
CLPSL1	1.13447	9.26549e-06
SPP1	1.74192	2.26767e-11
NUDT9	1.10715	1.38375e-10
FAM241A	-0.653349	3.43652e-06
MANSC4	-0.604271	0.00042701
CD96	-0.644187	0.000569599
IGDCC4	-0.976735	1.65736e-07
CFHR4	-1.04654	0.0213021
EVI2A	-1.47623	0.0204629
LDHA	0.847994	9.89229e-06
TDO2	-1.01081	4.77461e-07
NXT1	0.911928	2.80535e-06
SLC22A16	-0.744823	0.00509089
ZNF264	0.650956	5.1138e-08
PTN	2.02138	5.74147e-07
NEFL	1.14126	8.88998e-07
RAB17	-0.650516	6.21831e-06
HSD11B1	-0.847772	8.77083e-05
ENOX1	-1.09043	3.2012e-07
CHCHD10	0.720956	0.00607294
NAGPA	-0.992463	2.67403e-07
EXOSC8	0.601054	0.0161811
ITGAV|ITGB3	-1.65355	2.95901e-09
CLK2	-0.932107	2.93005e-08
POLR1C	-0.795184	1.10557e-07
RECQL	0.623603	0.0017354
GPR135	-0.702587	0.0203002
TCTN2	-0.651083	3.04921e-06
TYRP1	-0.680654	3.95487e-05
LIN7C	-0.951369	5.21548e-07
SRSF7	1.18122	2.4743e-08
DYNLL2	0.999684	2.55254e-05
TP53I11	-0.781222	0.0311984
SEMA5B	-1.03114	2.14839e-05
RBM23	0.603633	0.000148514
PPP1R8	-0.690594	7.37158e-07
RGS8	-0.624593	1.15271e-07
ACOT13	1.1246	0.0010092
PSD	-0.986282	2.16635e-10
ADCYAP1R1	-0.672488	2.73494e-07
EGFLAM	0.606441	0.00321426
MAX	0.594833	0.000466468
EEF2K	-0.758173	0.000161725
GPD1L	-1.16504	4.38497e-08
ALOX15B	0.759755	0.00603738
ANAPC10	0.637899	1.08973e-09
PPIL2	-0.703247	1.20225e-07
ASB9	0.663268	0.00350807
ACOT8	-0.854086	0.00248851
COMMD1	-0.966334	0.017733
PFKFB3	-0.617517	6.21831e-06
PAPPA	0.681502	0.0284745
PABPC4	0.793322	1.68336e-05
HNRNPK	0.668857	0.00145883
GABARAPL1	1.25782	1.34161e-10
RFFL	-0.610135	0.00516943
TRIM3	0.59597	2.50481e-07
SEPTIN1	-0.604778	0.000107183
ATG7	-0.819346	1.19213e-05
ADSS2	0.697612	9.28462e-09
PACSIN1	-0.745505	1.02866e-07
GRID2	-0.586192	0.00230825
PTGFRN	-0.724435	1.37986e-06
UBQLN4	1.11349	6.63883e-11
SNX7	-0.870478	1.01176e-08
ZNF329	0.670952	2.82411e-08
KITLG	-0.726997	8.12181e-05
DUSP15	-0.933089	0.00425598
DDX6	0.680926	0.0033887
DDX46	-0.596583	3.38498e-06
STX10	-0.594001	6.80552e-05
AGO3	0.702989	4.49375e-05
H2AW	3.41222	4.74034e-13
IGHG2	-0.667646	2.41422e-05
TMEM132D	-0.902589	6.05045e-06
HMGCS1	1.26022	0.000172505
HEXIM1	0.725412	0.000303578
HCAR2	-0.638443	0.000123814
SLC26A11	-0.701101	4.68404e-05
CETP	1.28215	1.03451e-06
CNEP1R1	0.698699	3.27444e-07
HS6ST2	1.02028	2.95462e-08
MZF1	-0.99865	2.22024e-08
GGA1	0.850525	5.16441e-07
BCL2	1.13254	3.16968e-11
AP2A2	0.826817	0.000186524
ATG4B	-1.02767	0.00801981
APOC3	-0.731311	0.029124
DBT	0.789654	0.000330769
NADK	1.75399	1.43922e-07
ZNF276	-1.19962	1.14804e-07
TOM1L2	-0.776193	1.38697e-07
SLC26A7	0.876318	1.86999e-07
PF4	-1.55806	0.00478789
PLEKHA3	-0.653944	0.025656
DPY30	1.68197	3.41312e-08
ADSS1	1.44847	0.000309811
GNPNAT1	0.725918	0.00314123
CARS1	0.637599	0.000563107
SEPHS1	1.27799	5.09173e-08
MTHFS	0.63	0.0201143
CNTN6	-1.19053	4.51453e-07
PMM1	0.743572	0.036686
SPI1	0.604228	0.0185939
SULT2B1	0.749307	0.034214
WDR5	0.934889	1.76948e-06
RPP30	-0.601413	2.91311e-08
FABP9	-0.63389	6.06105e-05
FAHD1	0.643369	0.014905
ADH6	0.945742	0.000497016
KCTD15	-0.590028	1.43277e-05
GABARAP	1.26935	7.5356e-11
ALOX5	0.681106	0.000475179
LTO1	-1.46497	4.22793e-08
TCL1B	0.769737	1.55162e-09
TSSC4	1.03897	2.93005e-08
GDF11|MSTN	-0.868332	5.82534e-08
CXCL13	1.31394	0.000609535
ARID3C	0.81885	0.000784645
PPP3R2	-0.731059	2.88863e-08
CCL27	0.587853	2.02316e-08
H2BU1	3.94144	1.20356e-14
HSPA1B	1.04183	3.70943e-06
IL17RE	-0.857618	0.00127376
DLG2	0.928213	1.61804e-06
HDGFL3	0.602556	2.96874e-05
MYBPC2	0.730806	0.00233655
SIRT1	-0.692838	3.32216e-06
PLXNA4	-0.695372	0.000173682
ADGRB2	-0.659474	0.000998914
GBP5	-0.755785	3.01567e-07
SAA2	3.062	2.54853e-07
MDGA2	-1.63685	2.77653e-10
PALMD	0.9978	7.68437e-06
RGS21	-0.875188	0.0275802
UBE2E3	0.641512	0.00112812
CSNK1A1L	-0.658227	0.000101903
ICAM2	-1.29424	2.46947e-08
BCL7A	0.878403	0.000817578
ICAM3	0.667386	9.73952e-06
CHMP4A	0.763255	0.000669701
ITGA1|ITGB1	1.54917	8.60412e-09
COA4	1.04447	6.27899e-06
DNAJB8	0.588091	2.52068e-06
DR1	0.738204	5.22758e-06
ECHDC1	0.983724	2.05897e-06
ELAVL2	-0.760749	0.00192965
EMC2	-0.594484	9.04989e-05
LRATD2	0.6121	0.000330769
CXCL10	1.8775	9.114e-07
LSM3	0.713647	3.46231e-07
MAGOH	0.835318	2.09587e-05
MAK16	-0.614725	2.91135e-05
MAT1A	0.970225	0.00886803
MED20	-0.751385	1.68323e-07
TLNRD1	-1.00864	2.80022e-06
MRPL1	0.645659	0.00063855
MSI2	0.718156	1.15737e-07
MYLPF	1.55392	2.80102e-05
NDUFA2	1.20337	6.55718e-07
NECAP2	0.804534	3.81538e-07
NUDT16	1.48635	5.34994e-08
NUDT21	1.14895	2.50481e-07
PNPT1	1.45097	2.11635e-08
POP7	-0.669158	0.00723401
POU6F1	-0.843249	0.00419408
RP9	0.660699	0.000252363
RWDD1	0.685491	0.00320131
SIX6	0.689209	0.0159949
SKA1	-0.782282	0.00260866
SNRPC	0.605779	3.66983e-06
SVBP	0.594098	2.35519e-07
CFP	-0.871096	7.5915e-08
TXNL4A	0.834751	0.00123438
UBE2Z	1.04275	6.06371e-08
ZFAND3	-0.635223	0.0311559
PCNA	0.800552	0.00786686
SYT6	-0.913106	0.00130181
SCLY	0.605981	0.01988
TACC3	0.614005	1.39063e-06
HCLS1	0.891688	1.79787e-05
PPP1R9B	0.655834	0.0296931
PRTG	-0.603288	0.000102894
MAP3K11	-1.6496	2.90426e-13
KCTD6	-0.861414	0.000228248
AADAT	0.99411	0.00760782
B3GAT1	-0.822798	0.000735135
EPHA6	-1.19294	2.0168e-06
FBLN7	-0.882431	4.72317e-06
GALNT14	-1.10503	2.86343e-08
HS2ST1	-0.669296	6.49491e-05
RNF31	0.648297	0.00323858
KMO	-0.681097	3.87775e-10
LRRC4	-0.890998	3.42314e-05
LRFN4	-0.719898	3.99598e-05
ST6GAL2	-0.726433	5.45518e-05
WDR48	0.816543	0.000161726
MGAT3	-0.624606	0.00412767
USP12|WDR48	-1.06627	1.82263e-06
USP46|WDR48	-0.596954	3.37663e-06
ITGA11|ITGB1	-1.47553	2.41562e-12
KDR	-0.603232	9.33371e-06
TCF12	-1.25149	7.64911e-06
NRL	-0.648622	0.00460754
THAP11	-0.967003	8.54718e-06
ZNF230	-0.664847	2.46947e-08
HOXC11	-1.19141	1.26036e-06
GATAD1	-0.608335	0.000238
PPP1R10	1.18896	3.1462e-06
NSL1	-1.14797	1.56256e-08
COQ6	-1.04015	0.00219466
TAF8	-0.645186	5.00292e-06
MRPS14	0.845003	1.15148e-08
RGS13	-0.98821	7.80373e-08
NKD2	-0.601843	1.49769e-07
TRAPPC6B	-0.646096	0.000167986
RALYL	-0.710454	2.52637e-07
IGF1R	-0.738115	0.000170305
H2AC1	3.64882	3.81465e-14
ZBP1	1.23657	9.30812e-07
IL2RB	-0.791638	0.00140469
PLAC8L1	-0.873175	1.58892e-06
SAMD12	-0.620802	1.71061e-07
IL2RG	0.598149	0.00161503
LACTB2	0.628663	0.0204629
LBP	1.31135	4.43353e-08
OSBP	0.952351	0.00026555
PRPF19	0.58512	0.0137204
TRMT61B	-0.667986	2.76665e-05
TCEAL5	0.936821	6.3211e-05
YAP1	0.729207	7.27397e-05
METTL3	0.605275	5.73352e-09
UBE4A	-0.961034	1.19726e-05
FLT1	1.05985	0.000338902
MLX	-0.681914	4.42745e-06
KHDRBS2	0.861591	1.30358e-07
XPO5	-0.883392	0.000177768
FLT4	-0.987295	7.83584e-07
NECAB1	-0.645384	9.37328e-05
VAC14	-0.712404	0.000699462
SH3PXD2B	0.665568	0.00290727
KLHL41	0.822899	0.00197866
RER1	-0.651778	5.98542e-06
NIF3L1	-1.14371	0.00145883
CCDC92	-0.653781	0.000111824
MRPL38	0.68766	3.76624e-06
TIMM13	-0.8095	5.16441e-07
STARD10	1.11654	4.07567e-06
CEP76	-0.597616	2.92697e-06
NIPSNAP3B	-0.622633	0.00629609
NCKIPSD	0.836505	0.00346473
CLYBL	2.03428	2.5616e-05
PHYHIPL	0.65554	0.000379617
MMP17	1.24026	2.16635e-10
PUS7	-0.765063	0.00101901
HORMAD2	-0.684731	0.00024297
M1AP	1.32578	1.11899e-10
SLFNL1	-0.734793	3.34584e-06
EEF1AKMT1	-1.08441	6.3211e-05
RABL6	0.757797	0.000138993
CHI3L1	2.07011	0.000113209
RFPL3	-0.600262	2.42711e-08
GOLPH3	0.628866	0.000169909
DCC	-1.31117	8.03314e-08
APOBEC2	1.0975	0.0023924
NUP35	-1.25088	3.76688e-07
C12orf65	0.968115	8.07515e-11
PLA2G7	-0.656812	0.000657345
FAHD2A	1.15906	0.000166858
DTNA	-0.616232	2.05062e-05
PROCR	-0.591298	0.000221778
CABP2	-0.612383	0.000154452
ERP29	0.852837	0.00175552
KDF1	-0.591178	0.0024796
HSPB3	-0.679718	1.85933e-05
ZNF483	-0.678579	6.48282e-06
SEC14L4	-0.761271	3.08702e-07
EHMT2	-1.05652	2.91311e-08
MACROD2	-0.908789	2.5458e-07
ZKSCAN7	0.590893	3.99553e-06
NAGLU	-0.679655	0.00523225
LRRFIP2	1.22267	2.83442e-06
THAP4	0.866016	0.000195186
TMEM221	-0.614942	0.0031677
NELFA	0.720954	9.98687e-05
EZR	0.814248	3.06496e-05
TPM4	1.20783	0.00257751
ANXA6	-1.18454	0.000797128
GDI2	0.626704	0.00238244
ENO1	0.751211	0.000131472
PC	1.07552	0.000456761
TKT	0.653086	0.00211722
AKR1B1	0.657415	0.000534618
CYB5R3	-0.607988	0.000570635
BCL2L1	-0.684671	9.54138e-06
CDH11	-0.627694	6.07194e-07
EEF1A1	1.44888	1.79479e-06
DNER	-0.67541	9.46623e-07
HBEGF	-1.28301	0.00112812
EFNB3	1.64767	4.94534e-12
FCRL4	-1.16551	4.3156e-06
FLNA	0.819015	3.20993e-08
GABBR2	-0.730502	0.000641515
GPNMB	-0.588608	0.000241681
BAD	0.605287	0.00380426
LRRC4B	-0.897373	0.000131522
BIK	-1.12553	0.000540743
SCP2	1.03504	0.000121038
PCDH10	-0.702782	0.0105391
PEX14	0.701673	0.00662269
ARHGAP1	0.707732	0.000866348
SHC1	1.18989	4.35104e-10
SIGLEC11	0.731455	2.82411e-08
SVEP1	1.30423	1.1997e-06
TMEM132C	-0.638866	0.00324845
CASP14	0.972919	0.023905
UBXN4	1.1149	0.000610804
MME	-0.829066	0.000174349
MCL1	1.23346	4.28297e-06
RBL2	1.47911	3.13279e-08
SFRP1	1.91461	8.83596e-06
SFRP5	2.42765	2.96907e-08
TYMP	0.613755	0.000355425
GAPDH	1.5177	4.95501e-06
GRB2	0.713423	0.00229064
SERPINB9	1.15104	4.35108e-11
FOLH1	-0.800343	3.33782e-06
RIPK1	-1.04977	4.38497e-08
PLA2G12A	-0.654396	0.000196246
PLA2G12B	-1.063	4.38497e-08
GDF15	1.23318	0.0001853
KLK8	-0.807	3.17805e-05
KLK12	-1.09586	8.4248e-07
KLK13	-0.857704	0.000799054
KLK14	-0.683863	0.00293058
MB	1.07196	0.00025881
KLK10	-0.79015	0.00139306
BDNF	-1.38999	0.00258339
BMP5	-0.596961	0.00336602
BMP1	-0.634484	0.00372093
BMP4	-0.797703	3.27444e-07
CXCL14	0.808928	1.15148e-08
PRTN3	0.75412	0.000995545
KIT	-1.36126	3.32626e-09
CXCL16	0.750368	7.20417e-07
PLA2G10	0.730365	6.72754e-08
DCN	1.0548	1.89073e-11
ITGA2	-0.790658	1.70377e-06
INSR	-1.05152	1.81288e-06
EFNA1	1.12865	5.24895e-07
GFRA3	1.21953	1.55263e-10
IL1RL1	2.87497	1.55032e-11
A2M	-0.653919	9.51078e-05
IL18R1	0.619126	0.00249109
L1CAM	-1.48889	5.1138e-08
NTRK2	-1.42022	2.91311e-08
TNFRSF8	0.736376	3.49827e-06
PLA2G5	0.768366	1.46459e-06
CDH3	-0.723037	2.83269e-07
GHRL	1.21061	1.00571e-05
PLG	-0.607424	0.000458863
XRCC6	1.02528	1.94021e-07
ACE	-0.681992	0.000138993
FGF19	-1.0071	0.000230059
FGF5	1.23121	1.39612e-06
IFNL1	0.929055	4.33662e-05

## Sheet: Soma_limma_ICU_vs_noICU
EntrezGeneSymbol	logFC	adj.P.Val
GOT2	0.777598	0.00755934
SFTPD	0.68904	0.0352815
B2M	-0.637045	0.0272193
CAMP	-0.723138	0.0146703
DEFB4A	-1.09827	0.0227019
CR2	-0.905254	0.00109892
YBX1	0.885598	3.11249e-05
ANGPT4	0.671137	3.32014e-08
SPINT1	-0.749867	0.000367507
LEFTY2	-0.874552	3.52741e-06
FRZB	0.702382	0.00669926
CILP	0.620137	0.0338097
SHMT1	0.644018	0.0435929
LIFR	-0.59793	0.000826153
TGM2	0.819336	0.0049264
LPL	0.767928	5.13096e-05
HMOX2	0.76608	1.78651e-08
ALDH2	0.807752	0.0237521
PTGES3	-0.838996	1.24023e-06
HSD17B10	0.793657	0.00189165
TPI1	0.606588	0.010465
YWHAB	0.822213	6.31153e-05
CD47	0.612873	9.8649e-06
IL21R	0.60955	4.36497e-05
IL17RA	-0.677264	0.00925592
GFRA1	1.04598	1.54128e-05
HTRA2	0.670361	0.00157214
CA3	0.951304	0.00468449
HNRNPA2B1	0.781781	0.000358239
C8A|C8B|C8G	-0.883371	3.79857e-06
TPM2	-1.04677	1.62321e-06
ALDOA	0.970192	2.95213e-05
HSP90B1	0.929233	0.000181062
CLIC1	-0.642296	0.00488485
RFC4	-0.747284	2.99657e-07
IDH1	0.858907	0.00148212
UNG	-0.654408	0.00738531
PRDX3	0.925807	1.84747e-05
APOA4	-0.616626	0.000777533
CTSG	0.982853	1.78651e-08
IL36RN	-1.16094	9.1173e-08
LAG3	-0.89444	0.00147513
CP	-0.614572	3.10608e-06
IL27RA	-0.636326	0.00113013
UNC5D	-0.707512	0.000450507
GDF9	0.817771	1.11808e-06
F7	-0.607589	0.00575143
CYB5A	0.643611	0.0102445
FURIN	0.639178	0.000618266
LRPAP1	0.610251	0.00116295
PPA2	0.598341	0.00588546
MRPL12	0.669178	0.0022907
ATP5PF	1.01782	0.00266457
GCHFR	0.725659	0.00837998
NPW	-0.96252	0.011262
REG1A	0.900788	0.0179974
PEBP1	0.692506	0.00604318
VPS28	-0.964387	4.50066e-07
UMOD	-0.707468	0.00306995
ASAH1	0.681965	8.66303e-05
CPQ	-0.779042	0.000280629
ACY1	0.958134	0.0138755
PSMA6	0.593048	1.71321e-07
ALDH1A1	0.713682	0.0463464
COX5A	0.598857	0.00106542
ECHS1	0.887013	0.0145787
PSMA5	-1.01504	0.000436413
AKR1B10	-0.84245	2.71762e-05
HSPE1	0.948269	0.00039724
PGR	0.618478	0.00360965
TXNRD1	0.934628	3.60716e-05
ASB13	-0.679476	8.02073e-06
HSPA9	0.6521	0.00957757
CCL11	-0.596494	0.00822957
PPIF	0.640042	0.0224739
RDX	0.777027	0.00201627
H2AC11	1.03955	0.000803672
KRT1	0.682793	0.00403998
CHIT1	-0.797482	0.0152298
SCGB3A1	-0.92836	0.0181775
PLS3	-0.692879	0.0184485
ROR1	-0.660427	0.000998619
CBLIF	-0.863355	0.000232746
FN1	0.681021	0.0259811
HIBCH	0.839694	0.00452617
NCAM2	-0.834485	5.1857e-06
PLXNC1	-0.771668	0.00011606
H2BC12	2.02405	3.56614e-07
KRT14	-0.61157	6.54968e-05
PDIA4	1.0727	0.000192505
UGP2	0.680256	0.0232293
TJP1	-0.745967	0.00157096
MFGE8	0.700989	0.00610496
TAF10	-0.697625	6.59057e-08
PKN2	-0.831252	0.00189306
ADAMTS13	-0.62816	0.00023091
FXYD6	-0.65034	3.29305e-05
ALG2	-0.62881	7.82859e-05
FETUB	-0.749277	0.00116655
VSIG4	0.74225	0.0161689
HGF	1.33833	1.02811e-05
CDC42BPB	0.63059	4.3854e-06
CDH8	-0.963379	3.86088e-06
RAD51	-1.04751	8.20783e-07
CCS	-0.633008	0.0106045
HSPD1	1.33855	7.67516e-06
LY75	-0.590937	0.00306995
SYNCRIP	-1.01409	8.09447e-07
GREM1	0.66395	0.00609385
VWF	1.01285	1.01636e-05
BMP10	0.87656	2.9632e-08
PYGL	0.707258	0.0185639
ASNS	-1.14703	2.91097e-07
QDPR	0.622117	0.0159638
CD8B	-0.59714	1.20356e-06
FCER1A	-0.75479	1.01636e-05
COL5A1	0.624618	0.00855194
ACHE	-0.690671	0.000926938
CDC25A	-0.78281	0.000775157
HSP90AA1	1.07872	9.08185e-05
APOA1	-0.75239	7.70755e-06
HSP90AB1	0.664378	0.000240622
HNF4A	-0.830897	2.87676e-05
MAP2K4	-0.819082	0.00280454
ME1	0.69165	0.00422458
GSS	0.689907	0.00142345
CARD18	-0.624308	0.00106203
AP2B1	0.855555	3.53968e-05
OLR1	-0.794969	0.0252361
EWSR1	0.718281	0.000603525
DLX2	-0.739625	0.0467197
PPID	-0.6769	0.0252656
TRAF1	-0.702757	2.4517e-06
EBI3	-1.00934	0.00185576
IRF4	0.60465	0.0194007
NR0B2	-0.938369	0.000212607
TRADD	-0.916694	4.38404e-08
CLEC7A	0.934847	1.78651e-08
ANGPTL4	0.731023	3.56614e-07
FGF23	0.663453	0.000619798
ROBO2	-0.621561	0.000545291
ERAP1	0.711556	0.0127196
TFIP11	-0.694805	4.57737e-06
IP6K2	-0.690187	0.000160333
PRG3	-0.716728	0.000112212
KNG1	-0.798585	0.000296108
IL22RA1	0.820167	5.02612e-08
LDHB	1.09371	0.000122662
PDHX	0.704641	0.00876504
CS	0.766649	0.00356719
NDUFB4	-1.07466	3.79857e-06
FH	0.844956	0.0387476
DLD	1.22401	8.90534e-05
HNRNPA1	0.751919	0.000196044
AKR1A1	0.699961	0.00476644
PGAM2	0.637215	0.00469432
NDUFV2	0.697405	0.0124738
LTA|LTB	-0.721532	8.57566e-06
MDH1	0.761434	0.000663178
RPS10	-1.07061	9.75427e-06
ACADVL	0.8805	0.0012087
LTBR	-0.843317	1.65141e-05
H3C1	1.12224	3.86088e-06
AP1B1	0.620105	4.57737e-06
PDIA6	1.07243	0.000103206
RAB11B	0.739076	4.96942e-05
CCL7	0.802548	0.0012087
DPYSL2	-0.984324	0.00337203
DECR1	0.625295	0.016524
CAND1	0.644924	0.00119193
EHD4	0.622364	0.000170033
CFL2	0.712662	0.0415392
HSPA2	0.806513	1.13305e-05
PENK	-1.08127	0.000216689
ADAMDEC1	0.773777	1.79334e-07
ADAMTS1	0.677677	3.32014e-08
PCDH9	-0.683262	0.00117978
GLUL	0.613115	0.00951535
DBI	0.725164	0.00404443
NPTN	-0.649916	0.000216689
PTPRD	-0.61309	0.00194133
IGLL1	-0.679078	0.0164906
MYOC	-0.636656	0.000474426
NAAA	-0.841089	0.00151877
MLN	-0.722312	0.0243063
OTC	1.04915	0.0250907
CRISPLD2	0.709521	0.0406992
TMIGD2	-0.633181	0.0103779
LRRC15	-1.41466	2.78201e-08
NCAN	-0.7384	0.00384704
ATP1B1	-0.673799	0.000140814
ADGRE2	-0.710806	9.42111e-05
CRABP2	-0.677979	0.00123805
CILP2	-0.946036	9.54244e-05
HPRT1	0.681732	0.000425873
PSMA2	0.69866	5.25695e-07
CDH17	-0.873446	0.000663178
NUCB1	0.82938	0.000322023
MAN2B2	-0.589286	0.00572851
NPTXR	-0.785414	0.000352251
TP53I3	0.984215	1.25112e-05
NTM	-0.739651	0.000469437
DCXR	0.922375	0.026281
GSTA2	-0.649933	0.0341955
ADA	-0.61257	9.94463e-06
PRKCZ	1.24182	1.78651e-08
CLPS	0.798255	0.0380093
BSG	0.627561	7.74726e-06
DKK2	-0.63266	0.0170603
PRND	-0.589704	1.7115e-06
ABHD10	0.76274	0.00119193
COL11A2	-1.01856	9.12797e-05
LMNB2	0.811836	0.00089601
CA6	-0.919059	0.00640496
MED1	0.774022	3.13788e-08
TMPRSS15	0.645109	3.32014e-08
PRSS2	1.19933	0.00872288
FCGR2A	1.0057	0.0321943
FCGR2B	-0.830781	0.0321482
FCGR1A	0.700609	0.000271652
MFRP	0.873505	2.99611e-08
CDK5|CDK5R1	-0.610317	5.30464e-05
SOD1	1.04834	6.24019e-08
MATK	0.661765	3.49751e-08
AHSP	-0.663358	6.11975e-06
ACAT2	0.900906	0.0113934
PSME2	0.831509	0.000731187
ANTXR2	-1.0449	5.41724e-07
PDGFC	-0.878595	0.002341
DNM1L	-1.24599	3.79857e-06
RBFOX2	0.758307	3.29305e-05
ASL	0.914535	0.00561119
ME2	0.640481	0.00950952
RPS27A	0.639597	0.000666932
LRRC59	0.633747	0.0375151
MYL9	0.64767	0.000912132
NUDT5	0.58747	0.000457917
CLSTN3	0.903304	0.000454213
KL	-0.590251	0.000900758
PDE1A	0.825939	4.45515e-08
IAPP	-0.670292	0.000427407
GPT	-0.685142	0.000181864
RBM39	0.675314	5.2502e-06
RRBP1	0.634736	0.00944869
NID1	0.615587	6.61266e-05
PLXNA1	-0.720061	8.2437e-05
FGFBP1	1.76961	0.000722253
SMOC1	1.11412	5.18736e-05
MAGEA5	-0.731789	3.26767e-05
ITLN1	-0.935566	2.0454e-06
VIM	1.41632	8.78837e-07
WNT10B	-0.625826	0.000261725
CHAD	-1.04401	9.40771e-05
TLL1	-0.819052	9.15623e-05
CA11	-0.663716	5.77443e-05
NXPH2	-0.676161	0.00692483
NTN1	2.0215	3.97075e-05
SCG5	-0.893245	3.45055e-06
CCK	-0.60499	0.000463818
HTN3	-0.607978	0.00768901
NTS	-0.687435	0.0406992
VWC2	-0.961826	7.40142e-05
REG4	-0.593682	0.0222459
LCN10	-0.767897	2.13251e-06
NAXE	0.717915	4.65828e-05
KIRREL2	-0.594675	6.85e-05
ALKAL2	0.587446	0.0018234
DEFB132	-0.92048	4.66844e-07
B3GNT8	-0.728194	4.89778e-06
ADAMTSL2	0.601305	3.23143e-05
WFDC3	0.662723	0.000363926
IL18	0.78612	0.000137585
SCUBE3	1.17506	0.00357327
ADAMTSL1	-0.664993	0.000366293
TNNT2	0.696744	0.0264344
FGFBP3	0.592723	0.00906999
DNASE1L2	0.75686	0.000608948
FAM3D	-0.822916	0.00657213
WNT10A	-0.643654	0.000171462
WNT5B	-0.636369	0.00499179
MYG1	0.73281	0.0154614
CRTAC1	-0.641139	2.21833e-05
CBLN4	-0.901257	3.56614e-07
TXNL1	-0.621009	0.0334189
TIMM8A	0.688116	0.000522539
OAT	0.802142	0.00144623
RPS12	-0.733841	1.54128e-05
VARS1	-0.693819	6.87619e-07
TMPO	0.588678	0.00914482
SUB1	0.756524	0.00551587
UPP1	0.588356	2.92305e-05
HNRNPH1	-0.676263	0.00319483
TAF15	0.642318	5.05036e-05
FUBP1	0.853964	0.000102176
BCAT2	0.600818	0.000314526
IL34	-0.892356	1.01636e-05
ELK3	0.798181	0.000175324
STAT5A	-0.706649	6.11975e-06
MXI1	0.69388	0.0178391
RBBP4	0.626591	0.0115464
KLK6	-0.85696	1.27908e-06
COL23A1	0.629458	6.86184e-07
SIGLEC14	-1.09998	0.00145488
LST1	1.14585	4.32971e-07
MPZL2	-0.589648	1.33663e-06
HPGDS	-1.02123	2.47229e-07
CD160	-0.92254	0.00462742
CSRP1	-0.758017	0.00516182
DAO	0.874374	0.00823103
GPX3	0.592722	3.93936e-05
HOXA11	-0.696682	0.000198158
ATP1B3	-0.656217	0.000163042
PRMT2	-1.05737	2.12977e-06
PPIG	-0.609974	0.02208
KCTD2	-0.851004	4.2051e-07
TPSAB1	-0.948276	0.000303442
H2BC21	1.35303	7.82859e-05
GARS1	0.841789	0.000689006
PRMT1	-0.800955	4.07271e-05
TXNIP	-0.593048	6.20366e-06
ZWILCH	-0.600034	1.71375e-06
INHBB	-0.590218	0.0142857
OXSM	0.726524	0.00853966
MCTS1	-0.88849	0.000167795
G3BP2	0.629486	0.00903704
SHMT2	0.810916	0.00723748
RBP2	0.758658	0.000265803
ADAM23	-0.658542	9.50203e-05
CAPNS1	0.648033	0.000117502
GET3	0.5921	0.000180245
KLK3	-0.630929	0.0263351
HMGCL	0.838512	0.00483833
ECI1	0.681141	0.0145113
HDHD2	0.633133	0.00809633
DAPP1	-0.97057	0.0109261
ACAT1	0.935603	0.0213647
IL1R1	-0.76529	0.00161725
TMX3	0.861618	0.000535324
BPNT2	-0.688805	7.40142e-05
MENT	-0.645414	0.00116655
LECT2	-0.847112	0.00113013
OIT3	0.970105	0.0001162
ARHGAP36	1.09235	9.98147e-07
PCDHGA10	0.790878	3.85932e-05
LONP1	0.943594	1.86226e-05
TAPBPL	-1.2242	0.0239358
NNAT	-0.633111	0.00573133
MFAP4	0.810964	0.00514168
SLITRK3	-0.627112	0.0296148
C1orf162	-1.6529	1.68357e-05
H2AZ1	1.03526	1.34506e-07
GOSR2	-0.763096	0.000374734
NPPA	0.757748	5.52232e-06
FAIM	-0.585361	5.7953e-05
ATP1B2	-0.766729	0.000112418
GRPEL1	1.15341	0.000588783
CABP7	-0.627358	0.000287094
GAL3ST2	-1.01796	0.000188268
CELF2	1.5717	3.50707e-07
CD4	0.630213	4.29144e-06
ST6GALNAC2	-0.659708	2.73735e-06
PLA2G2A	1.39762	0.000438175
POMK	-0.602188	5.56312e-05
NAALAD2	-0.746511	0.000763897
TMX2	-0.67908	3.30109e-05
ATP5IF1	0.969144	8.28014e-05
PMEL	-0.589449	0.00853699
C1QL3	-0.593058	2.09155e-05
SULT4A1	0.746037	0.000129627
AXIN2	-0.58821	0.000146115
FASN	0.585142	0.000755876
MDK	1.43499	0.00266457
TOMM20L	-0.589369	3.58078e-05
B4GALT6	-0.598298	0.000905203
GALNT16	-0.701089	0.00019128
HLA-G	0.665679	3.21257e-05
ATP1B4	-0.625488	0.0341955
REG3A	0.965338	0.0140066
LCT	-0.668268	0.00723813
PSD2	-0.651729	8.20783e-07
CLEC4C	-1.16962	0.000287094
SLC30A3	-0.845466	3.32014e-08
SPP1	1.18647	2.96871e-07
NUDT9	0.653567	1.27646e-05
FAM241A	-0.733258	1.71321e-07
MEGF10	1.05018	0.0429544
LDHA	0.622721	0.000505468
TDO2	-0.727868	8.52847e-05
SLC22A16	-0.772291	0.00218523
PTN	1.02108	0.00564001
HSD11B1	-0.823353	6.40024e-05
ENOX1	-0.866898	1.24561e-05
NAGPA	-0.66573	0.000160333
ITGAV|ITGB3	-1.07444	1.4234e-05
CLK2	-0.814903	2.91097e-07
POLR1C	-0.706254	6.58202e-07
GPR135	-0.785653	0.00592456
LIN7C	-0.745787	2.3673e-05
DYNLL2	0.593873	0.00738531
TP53I11	-1.17088	0.000632915
PSD	-0.692845	6.58202e-07
GPD1L	-1.02287	3.67516e-07
COMMD1	-0.814918	0.0356013
ARL2	-0.643081	0.000765812
GABARAPL1	0.72999	1.6993e-05
SEPTIN1	-0.598064	5.93007e-05
ADSS2	0.592831	1.93224e-07
PACSIN1	-0.622956	2.04188e-06
SNX7	-0.692231	7.67663e-07
H2AW	1.56945	4.30019e-05
MAPRE3	-0.722769	0.0340071
PTCHD3	-0.591757	0.0315698
SLC26A11	-0.678484	3.62252e-05
CETP	0.685772	0.00439233
CNEP1R1	0.719264	9.1173e-08
MZF1	-0.957962	3.32014e-08
BCL2	0.885994	2.78201e-08
REXO2	0.617456	0.00595016
DBT	0.616151	0.00303111
PRIM1	-0.655035	0.0217638
NADK	0.894783	0.00292336
ZNF276	-0.976264	3.79857e-06
TOM1L2	-0.622471	5.61004e-06
SLC26A7	0.592884	0.000112894
DPY30	0.773386	0.00426667
ADSS1	0.825828	0.030447
ADH6	0.612058	0.0173653
KCTD15	-0.590511	6.21665e-06
GABARAP	0.697942	3.06147e-05
SNUPN	-0.634363	0.00093234
LTO1	-1.21556	1.05686e-06
TCL1B	0.601236	2.96871e-07
IL12A|EBI3	-0.929374	0.00161046
PPP3R2	-0.676326	8.89008e-08
H2BU1	1.84907	3.89658e-06
IL17RE	-0.797606	0.00156464
CXCL6	-0.673583	0.0043781
SIRT1	-0.731148	5.23404e-07
CXCL2	-1.04769	0.0244471
GBP5	-0.656674	2.4517e-06
CXCL3	-1.07054	0.0184684
MDGA2	-0.704186	0.00145508
IZUMO4	-0.692605	0.00274436
MFAP3	-0.598045	0.00989233
PALMD	0.620267	0.0027621
ICAM2	-0.952267	6.31653e-06
BCDIN3D	-0.668538	0.0187713
ITGA1|ITGB1	0.740076	0.00163467
ECHDC1	0.587622	0.00207322
ELAVL2	-0.704152	0.00247193
EMC2	-0.701053	2.39537e-06
MAK16	-0.624313	1.01561e-05
MED20	-0.602736	6.33858e-06
TLNRD1	-0.72921	0.000262263
NDUFA2	0.800362	0.000311665
PNPT1	0.690455	0.00248472
POP7	-0.645012	0.00622602
POU6F1	-0.818692	0.00339208
SIX6	0.605514	0.0259641
SKA1	-0.647695	0.00853966
SRM	1.00136	0.0240501
CFP	-0.677143	6.07833e-06
SYT6	-0.646013	0.0166496
MAP3K11	-0.944618	6.58202e-07
AADAT	0.856987	0.0154859
EPHA6	-0.841861	0.000291459
GALNT14	-0.599001	0.000688615
LRRC4	-0.74593	0.000231805
USP12|WDR48	-0.972791	4.81461e-06
ITGA11|ITGB1	-0.766081	1.15057e-05
TCF12	-1.20701	6.38271e-06
THAP11	-0.797013	9.51876e-05
HOXC11	-1.05043	6.32124e-06
NSL1	-0.986831	2.38737e-07
COQ6	-0.751193	0.0200176
MRPS14	0.589624	9.95705e-06
RGS13	-0.807556	2.47648e-06
GEMIN7	-0.621572	0.00248388
H2AC1	1.84384	2.21493e-06
PLAC8L1	-0.795233	4.40351e-06
LBP	0.608425	0.00435304
TRMT61B	-0.673755	1.06632e-05
CYSRT1	-0.664878	0.0282782
FLT1	0.663047	0.0178691
MLX	-0.684142	1.88145e-06
XPO5	-0.628056	0.00468777
FLT4	-0.738999	6.69903e-05
NECAB1	-0.656352	3.30637e-05
RER1	-0.62652	5.57273e-06
CCDC92	-0.625	0.000103129
GOLPH3L	-0.748087	0.000402641
CLYBL	1.04174	0.0216756
MMP17	0.863905	7.69165e-07
HORMAD2	-0.59038	0.000819259
M1AP	1.0493	3.32014e-08
SLFNL1	-0.66009	1.07503e-05
EEF1AKMT1	-0.977283	0.00014374
CHI3L1	1.27346	0.0116247
DCC	-0.677154	0.00197201
NUP35	-0.661338	0.00313579
C12orf65	0.784381	2.78201e-08
FAHD2A	0.639563	0.0283329
ERP29	0.585119	0.0240787
METTL26	-0.611636	0.00685538
MEIG1	0.687281	0.0315698
HSPB3	-0.613033	4.67192e-05
EHMT2	-0.647538	0.00014219
EZR	0.606656	0.000927104
PC	0.73473	0.01133
SERPINH1	-0.596712	0.000647863
CDH11	-0.605204	6.10729e-07
EEF1A1	0.782552	0.00510692
EFNB3	1.24955	1.78651e-08
FCRL4	-0.753821	0.00135569
FLNA	0.595882	1.01636e-05
LRRC4B	-0.606315	0.00597183
BIK	-0.64379	0.0377642
MUL1	-0.738916	0.0428636
SVEP1	0.656757	0.00768901
CASP14	0.833304	0.0422183
UBXN4	1.0051	0.00111165
IL1R2	0.636039	0.00188089
MME	-0.758608	0.000286083
SFRP1	1.26279	0.00160455
SFRP5	1.69001	2.02507e-05
GAPDH	0.945713	0.00212494
FOLH1	-0.622918	0.000108915
RIPK1	-0.970182	1.40932e-07
PLA2G12B	-0.664625	0.000140982
KLK8	-0.625952	0.000592351
KLK12	-0.924699	1.01047e-05
KLK13	-0.797813	0.00101023
KLK14	-0.666958	0.00222395
MB	0.628063	0.0239117
KLK10	-0.655113	0.00515943
KIT	-0.839751	3.61381e-05
PLA2G10	0.658884	3.20128e-07
DCN	0.790873	3.32014e-08
INSR	-0.776023	0.000152126
GFRA3	0.845391	6.87619e-07
IL1RL1	1.67383	4.55279e-06
L1CAM	-1.04616	2.59843e-05
NTRK2	-0.922783	5.91957e-05
IL12B	-0.656578	0.000647601
GHRL	0.706242	0.00561514
XRCC6	0.654993	0.000254544
FGF5	1.07765	8.02073e-06

## Sheet: Soma_limma_oldVSYoung_ICU
EntrezGeneSymbol	logFC	adj.P.Val
AFM	-0.958535	0.0489386
IGFALS	-1.63602	0.00168698
CNDP1	-1.27174	0.0304954
KNG1	-1.44657	0.0489386
KLKB1	-0.931336	0.0489386
CD177	2.96561	0.00115542
AKR7A2	-2.25441	0.0489386
