# Supplementary material for: Analysis of blood proteome in influenza-infected patients reveals new insights into the host response signatures distinguishing mild severe infections
Source: Front Immunol. 2025 Nov 19;16:1693728. doi: 10.3389/fimmu.2025.1693728 (PMC12672548; doi:10.3389/fimmu.2025.1693728)
Supplement: Supplementary file 5 [file Table4.xlsx]

## Sheet: AUC_INFvsHC
AUC	protein	anlyt_ID
0.969351389878831	STAT1	SL004396
0.965787598004276	OIT3	SL017395
0.963649322879544	G3BP2	SL015343
0.962936564504633	CLSTN3	SL011368
0.962223806129722	PSPC1	SL013224
0.9607982893799	H2AW	SL019979
0.960085531004989	FUBP1	SL013232
0.959372772630078	C1QTNF1	SL012815
0.958660014255167	LMNB2	SL009769
0.958660014255167	FKBP5	SL013825
0.957947255880257	XRCC4	SL013824
0.957234497505346	ALKAL2	SL012605
0.956521739130435	H2BU1	SL021204
0.953670705630791	TAF15	SL013228
0.950819672131147	ISG15	SL015510
0.949394155381326	TNFRSF1B	SL001800
0.947968638631504	SERPINB9	SL003794
0.94511760513186	VSIG4	SL006796
0.944404846756949	HSP90AA1	SL000453
0.943692088382038	H2BC12	SL006408
0.943692088382038	H2BC21	SL014983
0.943692088382038	FLII	SL006530
0.942979330007128	PGR	SL000008
0.940841054882395	H2AC1	SL022926
0.940841054882395	PDIA4	SL006466
0.940128296507484	PUF60	SL018139
0.940128296507484	UBQLN4	SL019882
0.935851746258018	NMI	SL007402
0.935138987883108	VIM	SL000649
0.935138987883108	RBM39	SL011535
0.934782608695652	PFDN2	SL011692
0.93335709194583	SLBP	SL014944
0.931575196008553	IFNL1	SL004348
0.930862437633642	HSP90AB1	SL000454
0.92943692088382	OSBP	SL023151
0.928011404133999	UBQLN2	SL009019
0.925160370634355	EWSR1	SL007342
0.925160370634355	VPS26A	SL012994
0.925160370634355	GRN	SL007173
0.923734853884533	KHSRP	SL013144
0.923022095509622	NUDT16	SL022150
0.923022095509622	CILP	SL004657
0.922309337134711	H2AC11	SL005850
0.9215965787598	B4GALT1	SL008831
0.920883820384889	TMPO	SL013037
0.920171062009979	CXCL10	SL003183
0.916607270135424	PABPC3	SL018138
0.915181753385602	RBBP4	SL013819
0.915181753385602	CAMK2B	SL010492
0.91375623663578	LONP1	SL017422
0.913399857448325	COMMD10	SL011323
0.91304347826087	GPI	SL000539
0.91304347826087	SEPHS1	SL020314
0.912330719885959	EFNA1	SL004138
0.911617961511048	MPO	SL001796
0.911261582323592	MRPL12	SL005296
0.910905203136137	SAA1	SL000572
0.910192444761226	RTP4	SL015136
0.909479686386315	NUDT21	SL022151
0.90912330719886	H3C1	SL008158
0.908766928011404	IL1RL1	SL004146
0.908766928011404	COX5A	SL005676
0.908054169636493	LAP3	SL000499
0.906628652886671	DPY30	SL020276
0.90520313613685	ZBP1	SL022952
0.90520313613685	YWHAB	SL004815
0.904490377761939	CETP	SL002902
0.903777619387028	G3BP1	SL013328
0.903777619387028	BAGE2	SL017389
0.903064861012117	RANBP3	SL013273
0.902708481824661	CSF1	SL002684
0.902352102637206	ABHD14A	SL017100
0.902352102637206	STAT3	SL007221
0.902352102637206	ADAMTSL2	SL012648
0.901639344262295	PNPT1	SL022173
0.901639344262295	ASAH1	SL005404
0.900926585887384	CAPS	SL007872
0.899501069137562	ERH	SL013071
0.899501069137562	CYRIB	SL011300
0.898075552387741	SHC1	SL025981
0.898075552387741	AGRN	SL005368
0.897719173200285	PCDHGA2	SL018114
0.89736279401283	TNNT2	SL000052
0.89736279401283	NELFA	SL023816
0.896650035637919	UBE2E1	SL006253
0.896650035637919	CNOT9	SL018831
0.896650035637919	SERPINB3	SL001958
0.895937277263008	GBP1	SL006479
0.895937277263008	SNRPG	SL013061
0.895224518888097	RBP2	SL015514
0.895224518888097	ST3GAL2	SL017399
0.894511760513186	ME2	SL011182
0.894511760513186	GLUL	SL008477
0.894155381325731	MCL1	SL003755
0.893086243763364	ATP5IF1	SL018351
0.892729864575909	PML	SL013764
0.892729864575909	ILF3	SL004792
0.891660727013542	GABARAP	SL020978
0.891660727013542	GGA1	SL020181
0.890947968638631	HS6ST2	SL020161
0.890235210263721	NUCB1	SL008914
0.890235210263721	NUDT5	SL011310
0.88952245188881	GABARAPL1	SL019788
0.88952245188881	SLPI	SL001888
0.886671418389166	VTI1B	SL005723
0.885958660014255	IL18	SL001715
0.885958660014255	ADAMTS6	SL012868
0.884889522451889	SRSF6	SL017909
0.884176764076978	EDA2R	SL005233
0.883820384889522	AKR1B1	SL003659
0.883464005702067	NADK	SL020213
0.882394868139701	PRKCZ	SL000557
0.882394868139701	EIF3G	SL012996
0.882394868139701	PPP1R10	SL022816
0.882394868139701	HSPA2	SL008343
0.882038488952245	TMX3	SL017091
0.88168210976479	AK2	SL008133
0.88168210976479	UBE2Z	SL022283
0.880969351389879	ELK3	SL013780
0.880969351389879	NUDT9	SL019017
0.880969351389879	HEXB	SL005383
0.880969351389879	TRAPPC2	SL022266
0.880256593014968	SPP1	SL002688
0.880256593014968	TRA2B	SL014875
0.879543834640057	TWF2	SL016468
0.879543834640057	MAX	SL019679
0.878831076265146	SAA2	SL021544
0.878118317890235	IDI1	SL013082
0.877405559515324	SNCG	SL005267
0.876692801140413	PDIA6	SL008205
0.876692801140413	YWHAH	SL005796
0.875980042765502	NXT1	SL019191
0.875623663578047	TSSC4	SL021024
0.875267284390592	SMOC1	SL011888
0.874198146828225	H2AZ1	SL002093
0.87384176764077	MDK	SL002621
0.87384176764077	WDR5	SL020928
0.873129009265859	VAPA	SL007733
0.873129009265859	DLG2	SL021282
0.873129009265859	TIMP1	SL000591
0.871703492516037	RBL2	SL003760
0.871703492516037	NDUFV2	SL008054
0.870990734141126	GOLM1	SL010628
0.870990734141126	CCN1	SL010428
0.870990734141126	EFHD2	SL013234
0.870277975766215	SRSF7	SL019472
0.870277975766215	MAFG	SL014605
0.869565217391304	PYGL	SL007082
0.868139700641482	STARD10	SL023345
0.866714183891661	FTO	SL016208
0.866714183891661	STX8	SL017987
0.86600142551675	GRPEL1	SL018115
0.86600142551675	LRRFIP2	SL023744
0.865288667141839	HSPA8	SL004899
0.863863150392017	RPL12	SL008622
0.863506771204562	NECAP2	SL022135
0.863150392017106	HSPE1	SL005698
0.862437633642195	HSPA1B	SL021233
0.861724875267284	YWHAZ	SL005688
0.861724875267284	LDHB	SL000493
0.861724875267284	CST3	SL001777
0.861724875267284	CAPNS1	SL016349
0.860655737704918	HNRNPA1	SL008019
0.859586600142552	RBFOX2	SL011160
0.858873841767641	VWF	SL000017
0.858873841767641	GARS1	SL001910
0.85816108339273	ITGA1|ITGB1	SL003179
0.85816108339273	CRP	SL000051
0.85816108339273	WARS1	SL011183
0.857448325017819	PDLIM5	SL008278
0.857448325017819	NID1	SL000640
0.856022808267997	SVEP1	SL025995
0.856022808267997	IL18R1	SL004152
0.855310049893086	EEF1D	SL011186
0.855310049893086	NDUFA2	SL022130
0.855310049893086	MAT2B	SL021365
0.854597291518175	ESM1	SL010458
0.854597291518175	UFD1	SL015528
0.853884533143264	AP2B1	SL007320
0.853884533143264	MYCBP	SL009443
0.853171774768353	MX1	SL004388
0.853171774768353	FGL1	SL012486
0.853171774768353	HNRNPA2B1	SL004891
0.853171774768353	FURIN	SL005252
0.852459016393443	ARID3C	SL021128
0.852459016393443	PPM1F	SL016432
0.851746258018532	PTN	SL002704
0.851033499643621	COA4	SL021989
0.85032074126871	FTL	SL005628
0.85032074126871	FTH1|FTL	SL000420
0.85032074126871	IL1RN	SL001990
0.849607982893799	TCEAL5	SL023182
0.849607982893799	RRBP1	SL011627
0.849607982893799	DDRGK1	SL012775
0.848182466143977	PRDX3	SL005000
0.848182466143977	TXNDC5	SL008805
0.847469707769066	SUB1	SL013049
0.846756949394155	MYLPF	SL022125
0.846044191019244	ATP5PF	SL005309
0.846044191019244	LBP	SL003309
0.846044191019244	PRKAR2B	SL016416
0.845331432644334	NNMT	SL008101
0.844262295081967	NEFL	SL019251
0.843905915894512	GFRA3	SL004144
0.843193157519601	FGFBP1	SL011828
0.843193157519601	HDGF	SL013046
0.843193157519601	LPO	SL007153
0.84248039914469	CLINT1	SL011224
0.841054882394868	PDLIM3	SL008220
0.840342124019957	LILRA3	SL012696
0.838916607270135	DBI	SL008480
0.838916607270135	INHA	SL001931
0.83856022808268	MMP17	SL003332
0.83856022808268	STX12	SL011111
0.838203848895224	SUMO2	SL013060
0.838203848895224	UPP1	SL013090
0.837491090520314	TNNI2	SL004594
0.837491090520314	PCBD1	SL008857
0.837491090520314	DR1	SL022017
0.837134711332858	WFDC3	SL012661
0.836778332145403	GCHFR	SL005349
0.836778332145403	IL18BP	SL002508
0.836778332145403	EIF3B	SL013051
0.836065573770492	HAMP	SL004536
0.836065573770492	WFDC2	SL001690
0.836065573770492	DDX39B	SL012974
0.835352815395581	H1-2	SL005256
0.835352815395581	HNRNPDL	SL012987
0.835352815395581	CLPSL1	SL019000
0.835352815395581	STX4	SL007377
0.83464005702067	ACADVL	SL008117
0.83464005702067	TXNRD1	SL005724
0.83464005702067	SUMO3	SL018938
0.833927298645759	SMC3	SL005089
0.833214540270848	DUT	SL013164
0.833214540270848	CLEC7A	SL007640
0.832858161083393	ABHD10	SL009448
0.832501781895937	OXCT1	SL007297
0.832501781895937	NAXE	SL012584
0.831789023521026	PDE4C	SL011403
0.83071988595866	HTRA2	SL004860
0.830363506771205	FSTL3	SL009324
0.830363506771205	ITIH3	SL006517
0.829650748396294	BCL2	SL000104
0.829650748396294	DCN	SL004081
0.829294369208838	CELF2	SL018136
0.828225231646472	CLIC3	SL010855
0.827512473271561	PLA2G2A	SL002528
0.827512473271561	SERPINB1	SL005397
0.82679971489665	TMOD3	SL006759
0.826086956521739	FCGR1A	SL010461
0.826086956521739	XRCC6	SL004301
0.825374198146828	RPL30	SL008862
0.825374198146828	IL22RA1	SL007806
0.824661439771917	NAGK	SL005629
0.823235923022095	AKR1A1	SL008039
0.822523164647185	ACAT2	SL010906
0.822523164647185	STC1	SL005789
0.821810406272274	LRRC59	SL011278
0.821810406272274	HEXIM1	SL020142
0.821097647897363	IDH1	SL004995
0.821097647897363	PRTN3	SL004008
0.821097647897363	SNRPA	SL013011
0.820384889522452	RNASE1	SL005355
0.820384889522452	UGP2	SL006519
0.81895937277263	APOF	SL006348
0.81895937277263	NCKIPSD	SL023388
0.81895937277263	CAPG	SL008099
0.81895937277263	ELANE	SL000401
0.818246614397719	SOD1	SL000581
0.818246614397719	M1AP	SL023422
0.816821097647897	BMP10	SL007056
0.816108339272986	TBCA	SL008849
0.815395580898076	DNASE1L2	SL012757
0.815395580898076	COPB2	SL008869
0.815395580898076	PPP4R3A	SL018833
0.815395580898076	OXSM	SL015281
0.814682822523165	EEF1A1	SL003681
0.813970064148254	MYG1	SL012842
0.813970064148254	CHCHD10	SL019368
0.813257305773343	GHRL	SL004269
0.813257305773343	SUMF2	SL012703
0.813257305773343	RAB11B	SL008208
0.812544547398432	SMTN	SL014839
0.81111903064861	PDHX	SL007950
0.810406272273699	GDF15	SL003869
0.810406272273699	YBX1	SL004597
0.809693513898788	LST1	SL014572
0.809693513898788	RNASE6	SL012758
0.809693513898788	PPP1CC	SL009430
0.809693513898788	TCN2	SL003335
0.808980755523877	GAPDH	SL003785
0.808980755523877	APOL2	SL006112
0.808980755523877	PCNA	SL000131
0.808980755523877	GRB2	SL003792
0.808980755523877	PCLAF	SL014957
0.808267997148966	DEFA3	SL004528
0.808267997148966	CDCP1	SL017488
0.808267997148966	PSIP1	SL014348
0.807555238774056	EFNB3	SL025848
0.806842480399145	CTSD	SL000344
0.806129722024234	TARS1	SL013024
0.806129722024234	ECHDC1	SL022023
0.806129722024234	RPS20	SL008141
0.805416963649323	TSTD1	SL013211
0.804704205274412	SHMT1	SL004695
0.80327868852459	RPN1	SL025975
0.802565930149679	ACYP2	SL009425
0.802565930149679	TNFRSF1A	SL001992
0.801853171774768	CLEC11A	SL004362
0.801853171774768	MYL6B	SL008040
0.801853171774768	CGREF1	SL012800
0.801140413399857	EHD2	SL008316
0.800427655024947	C1orf226	SL018345
0.800427655024947	UBE2E3	SL021846
0.798289379900214	NPPA	SL002505
0.798289379900214	F8	SL000359
0.797576621525303	LY6G6C	SL012397
0.796863863150392	S100A12	SL004783
0.796863863150392	TOLLIP	SL004521
0.796151104775481	APOBEC2	SL023503
0.796151104775481	S100A13	SL005105
0.796151104775481	AP2A2	SL020199
0.796151104775481	MFRP	SL010466
0.794725588025659	ACTN2	SL008091
0.793300071275837	EIF4H	SL004924
0.791874554526016	GRB10	SL013823
0.791161796151105	MAGOH	SL022098
0.790449037776194	REG3A	SL002648
0.790449037776194	IGFBP2	SL000466
0.789736279401283	MYL3	SL004734
0.789023521026372	FAF2	SL017982
0.789023521026372	CAB39	SL006798
0.788310762651461	HSP90B1	SL004912
0.788310762651461	AGFG1	SL007271
0.78759800427655	C1QC	SL007929
0.786885245901639	ASL	SL011173
0.785459729151817	PFN1	SL005670
0.784034212401996	IGFBP1	SL000462
0.782608695652174	KRT1	SL005851
0.781895937277263	PALMD	SL021780
0.781183178902352	TXNL4A	SL022276
0.781183178902352	MDH2	SL004917
0.780470420527441	HGD	SL008953
0.780470420527441	PDAP1	SL010229
0.779044903777619	THAP4	SL023768
0.778332145402708	HSPA1A	SL000451
0.777263007840342	HSPA9	SL005768
0.776906628652887	CTSG	SL000345
0.776193870277976	SCP2	SL025946
0.776193870277976	DDX6	SL019938
0.775481111903065	TMED10	SL010847
0.775481111903065	VAV1	SL014488
0.774768353528154	ASGR1	SL008835
0.774768353528154	POR	SL000528
0.774411974340699	MYBPC2	SL021470
0.774055595153243	UGDH	SL008706
0.772630078403421	ARHGAP36	SL017400
0.772630078403421	CRELD1	SL012774
0.77191732002851	PDE5A	SL011405
0.771204561653599	CXCL13	SL003167
0.769066286528867	DAB2	SL014889
0.769066286528867	STMN2	SL013230
0.767640769779045	EIF4G2	SL011211
0.767640769779045	MATN3	SL006992
0.765502494654312	CLYBL	SL023394
0.765146115466857	KARS1	SL011670
0.763364219529579	HNRNPF	SL008128
0.762651461154669	SORD	SL000574
0.762651461154669	REG1B	SL012438
0.762651461154669	ALDOA	SL004910
0.761938702779758	GFRA1	SL004858
0.761938702779758	GPR37	SL022484
0.761225944404847	REG1A	SL005357
0.761225944404847	FAHD2A	SL023551
0.761225944404847	PAPPA	SL002755
0.761225944404847	FLT1	SL003321
0.760513186029936	SFN	SL001737
0.757662152530292	CALCB	SL011502
0.757662152530292	RIDA	SL005350
0.756949394155381	HSPD1	SL000450
0.756949394155381	HIBCH	SL006368
0.756949394155381	MFAP4	SL002084
0.754454739843193	FGF5	SL004339
0.753741981468282	GDF9	SL005234
0.753385602280827	ALDH2	SL004755
0.752672843905916	IFIT3	SL004393
0.752672843905916	HNRNPD	SL008192
0.751960085531005	NARS1	SL013111
0.751960085531005	RDX	SL005848
0.751247327156094	ADH6	SL020944
0.750534568781183	PPP1R9B	SL022539
0.749821810406272	GNPNAT1	SL020298
0.749109052031361	PYGB	SL004729
0.749109052031361	HSD17B10	SL004795
0.74839629365645	MLN	SL008634
0.74768353528154	TFF1	SL008591
0.74768353528154	PI3	SL004458
0.74768353528154	DYNLL2	SL019474
0.74768353528154	CACYBP	SL010232
0.746970776906629	CSRP3	SL016969
0.746258018531718	ADSS1	SL020277
0.746258018531718	HMGCS1	SL020125
0.746258018531718	PCDHGA10	SL017402
0.744832501781896	SFRP5	SL003771
0.744119743406985	TPM4	SL003646
0.744119743406985	MB	SL000164
0.74055595153243	TAGLN	SL008169
0.738417676407698	SFRP1	SL003770
0.738417676407698	CPPED1	SL011288
0.738417676407698	DECR1	SL008215
0.738061297220242	NTN1	SL012395
0.736992159657876	CA3	SL004867
0.734141126158232	CS	SL007981
0.7320028510335	PSME2	SL010943
0.725231646471846	SCUBE3	SL012672
0.724875267284391	MAT1A	SL022101
0.72416250890948	MBNL2	SL023663
0.72416250890948	DLD	SL008018
0.722024233784747	SHMT2	SL015512
0.721311475409836	ACOX1	SL016458
0.720598717034925	PRSS57	SL018485
0.719885958660014	PC	SL003652
0.719173200285103	PLAT	SL000053
0.715609408410549	ACOT13	SL019552
0.715609408410549	SIRPB1	SL008942
0.714896650035638	MSMB	SL000548
0.714896650035638	MBNL1	SL023142
0.714896650035638	CYB5A	SL005251
0.714183891660727	BIN2	SL011306
0.713471133285816	AKR1C4	SL014729
0.713471133285816	FRZB	SL004650
0.710620099786172	DCXR	SL009078
0.710620099786172	GRIPAP1	SL023546
0.709907341411262	HMGCL	SL016420
0.709907341411262	HAVCR1	SL010386
0.709194583036351	ADH7	SL019442
0.707056307911618	CAT	SL000342
0.706343549536707	TTC1	SL019155
0.704205274411974	CHI3L1	SL003340
0.704205274411974	KLHL41	SL023275
0.70064148253742	PPIF	SL005793
0.698503207412687	GATM	SL008715
0.6928011404134	HGF	SL000441
0.686386315039202	H1-10	SL008266
0.684248039914469	ARHGAP45	SL011276
0.682822523164647	RSPO1	SL017248
0.677833214540271	FTCD	SL018900
0.677476835352815	SCUBE1	SL007523
0.672843905915894	SULT2B1	SL020906
0.664290805416964	PRSS3	SL006480
0.659301496792587	PRSS2	SL010388
0.635067712045617	MYOM2	SL008132
0.347826086956522	PDGFD	SL014328
0.333570919458304	IL36A	SL005177
0.331432644333571	ANGPT1	SL001995
0.33071988595866	GAL3ST2	SL018126
0.329294369208838	CPXM1	SL012795
0.328581610833927	RGS21	SL021788
0.328581610833927	PF4	SL003041
0.323592302209551	CAMP	SL004525
0.319315751960086	LOXL3	SL012455
0.317177476835353	ANXA6	SL003647
0.31503920171062	HBEGF	SL000138
0.312900926585887	NIF3L1	SL023283
0.310406272273699	COX6A2	SL018731
0.305773342836778	ITCH	SL007599
0.302922309337135	BDNF	SL003951
0.298645759087669	CA6	SL010288
0.293656450463293	B4GALT7	SL018246
0.292230933713471	MAGEA4	SL005064
0.287954383464006	ACOT8	SL019729
0.286528866714184	LEP	SL000498
0.284034212401996	CALB2	SL008657
0.281539558089808	IGFALS	SL005608
0.279401282965075	HOXC11	SL022805
0.278688524590164	DNM1L	SL011156
0.277263007840342	SYNCRIP	SL007022
0.272273699215966	ASNS	SL007089
0.271560940841055	MCTS1	SL015331
0.271560940841055	NDUFB4	SL007990
0.271560940841055	CDH17	SL008898
0.269422665716322	LTO1	SL021015
0.267284390591589	ZNF276	SL020215
0.267284390591589	RPS10	SL008108
0.266571632216679	FGF19	SL004337
0.264789736279401	UNG	SL004997
0.263720598717035	TPM2	SL004908
0.260869565217391	PLS3	SL006111
0.258731290092659	INSR	SL004125
0.258731290092659	FCRL1	SL012780
0.258731290092659	NXPH2	SL012390
0.257305773342837	TLNRD1	SL022107
0.255880256593015	RAD51	SL006922
0.255523877405559	CDH8	SL006909
0.255167498218104	EPHB3	SL008895
0.253029223093371	ACHE	SL007155
0.250890947968639	ENOX1	SL019362
0.248039914468995	GP5	SL006482
0.247327156094084	PLA2R1	SL013523
0.246614397719173	HNF4A	SL007226
0.246614397719173	ADSL	SL009792
0.24376336421953	FTMT	SL018378
0.243050605844619	CNDP1	SL006694
0.240199572344975	C1orf162	SL017990
0.233071988595866	ATG7	SL019821
0.232359230220955	DUSP15	SL019935
0.230933713471133	PCDH9	SL008436
0.230220955096222	NGFR	SL004638
0.228795438346401	INS	SL000021
0.228795438346401	PMEL	SL002545
0.227369921596579	PCDH10	SL025954
0.227369921596579	IL36RN	SL005176
0.226657163221668	MPZ	SL008066
0.225231646471846	DEPP1	SL018104
0.223093371347113	BIK	SL003705
0.221667854597292	TMEM132D	SL020086
0.22024233784747	LCT	SL018796
0.218816821097648	EPHA6	SL022633
0.217391304347826	NTM	SL009074
0.216678545972915	OMG	SL010377
0.214540270848182	NOTUM	SL012580
0.214540270848182	SPINT1	SL004645
0.214540270848182	FCRL4	SL025858
0.213827512473272	MSMP	SL011622
0.21240199572345	NAALAD2	SL018325
0.210976478973628	APOA1	SL000019
0.210263720598717	TDO2	SL019158
0.209550962223806	PZP	SL004740
0.207412687099073	LILRA4	SL018438
0.206699928724163	UBE4A	SL023205
0.205987170349252	LECT2	SL017261
0.202066999287242	QPCT	SL005409
0.195295794725588	NUP35	SL023509
0.195295794725588	IGLL1	SL008517
0.194583036350677	SEMA5B	SL019517
0.193870277975766	NTS	SL012431
0.191019244476123	PSD	SL019564
0.189593727726301	MAP2K4	SL007237
0.188168210976479	LRRC15	SL008774
0.186029935851746	ADAM23	SL015911
0.184604419101924	BCHE	SL001814
0.184604419101924	ATP1B2	SL018093
0.183891660727014	ASAH2	SL010375
0.183178902352103	NAGPA	SL019369
0.18104062722737	EHMT2	SL003542
0.177476835352815	PLA2G12B	SL003846
0.176051318602994	GALNT14	SL022643
0.174982181040627	GIP	SL011908
0.174625801853172	CRTAC1	SL012846
0.174625801853172	EDIL3	SL012367
0.17320028510335	L1CAM	SL004154
0.172487526728439	CR2	SL004551
0.171062009978617	PCYOX1	SL006352
0.170349251603706	DCC	SL003344
0.166785459729152	IGDCC4	SL019123
0.162865288667142	CA11	SL012383
0.161083392729865	SFRP4	SL008544
0.161083392729865	CNTN6	SL020683
0.158945117605132	CHAD	SL012363
0.158232359230221	MACROD2	SL023704
0.154668567355666	MENT	SL017113
0.154668567355666	ITGAV|ITGB3	SL002726
0.153243050605845	GCG	SL000433
0.152530292230934	VOPP1	SL012766
0.151817533856023	GDF11|MSTN	SL021043
0.151817533856023	THBS4	SL007207
0.150392017106201	CPQ	SL005492
0.147540983606557	CA10	SL010449
0.146828225231646	LTA|LTB	SL000507
0.146115466856736	KIT	SL004010
0.14183891660727	ICAM2	SL003177
0.133285816108339	AFM	SL004742
0.130434782608696	MRC2	SL008416
0.128296507483963	CILP2	SL008847
0.127583749109052	GHR	SL005168
0.127583749109052	KNG1	SL000491
0.125445473984319	WNT5B	SL012829
0.116892373485388	CDON	SL014092
0.116892373485388	COL11A2	SL009488
0.116179615110478	CTSV	SL006910
0.116179615110478	ITGA11|ITGB1	SL022706
0.111903064861012	TLL1	SL012368
0.111903064861012	MAP3K11	SL022555
0.111190306486101	B4GALT6	SL018597
0.109764789736279	SOD2	SL001815
0.106913756236636	ANTXR1	SL008696
0.106913756236636	NTRK2	SL004160
0.0983606557377049	CBLN4	SL012852
0.0962223806129722	CLEC3B	SL001871
0.0919458303635068	HPGDS	SL014636
0.0855310049893086	CNTN1	SL004855
0.0855310049893086	ANTXR2	SL011048
0.0805416963649323	MDGA2	SL021669
0.0769779044903778	ADAM22	SL018350
0.074839629365645	SERPINA5	SL000550

## Sheet: AUC_ICUvsNONICU
AUC	protein	anlyt_ID
0.89010989010989	HMOX2	SL004751
0.886813186813187	CTSG	SL000345
0.88021978021978	CNEP1R1	SL020160
0.88021978021978	ADAMTS1	SL008421
0.88021978021978	TMPRSS15	SL010372
0.879120879120879	EFNB3	SL025848
0.879120879120879	CLEC7A	SL007640
0.879120879120879	ANGPT4	SL004643
0.876923076923077	DCN	SL004081
0.876923076923077	PSMA6	SL005630
0.875824175824176	PRKCZ	SL000557
0.873626373626374	ARHGAP36	SL017400
0.872527472527473	C12orf65	SL023516
0.871428571428571	BMP10	SL007056
0.868131868131868	BCL2	SL000104
0.868131868131868	MATK	SL010505
0.867032967032967	MED1	SL010328
0.864835164835165	SOD1	SL000581
0.864835164835165	H2AZ1	SL002093
0.864835164835165	MFRP	SL010466
0.861538461538462	M1AP	SL023422
0.861538461538461	PDE1A	SL011400
0.858241758241758	CELF2	SL018136
0.855494505494505	FGF5	SL004339
0.854945054945055	MRPS14	SL022840
0.852747252747253	LST1	SL014572
0.852747252747253	COL23A1	SL014048
0.849450549450549	IL22RA1	SL007806
0.849450549450549	ADAMDEC1	SL008406
0.849450549450549	AP1B1	SL008185
0.849450549450549	ADSS2	SL019828
0.847252747252747	HSPA2	SL008343
0.846153846153846	SPP1	SL002688
0.845054945054945	H2BC12	SL006408
0.844505494505495	PLA2G10	SL004067
0.843956043956044	TCL1B	SL021021
0.842857142857143	GDF9	SL005234
0.841758241758242	ANGPTL4	SL007642
0.83956043956044	PSMA2	SL008865
0.835164835164835	GFRA1	SL004858
0.835164835164835	CD4	SL002524
0.832967032967033	PRDX3	SL005000
0.831868131868132	TP53I3	SL008994
0.831868131868132	NPPA	SL002505
0.831868131868132	FCGR1A	SL010461
0.830769230769231	GET3	SL016377
0.828571428571429	H2AC1	SL022926
0.827472527472527	GFRA3	SL004144
0.825274725274725	NAXE	SL012584
0.824175824175824	NTN1	SL012395
0.824175824175824	BSG	SL009341
0.823076923076923	VIM	SL000649
0.821978021978022	CDC42BPB	SL006805
0.820879120879121	UBXN4	SL026025
0.817582417582418	H2BU1	SL021204
0.817582417582418	VWF	SL000017
0.813186813186813	MMP17	SL003332
0.812087912087912	HSPD1	SL000450
0.812087912087912	H3C1	SL008158
0.812087912087912	GPX3	SL001886
0.810989010989011	LPL	SL004732
0.80989010989011	FLNA	SL025862
0.808791208791209	HGF	SL000441
0.808791208791209	SULT4A1	SL018475
0.808791208791209	CD47	SL004838
0.806593406593407	YBX1	SL004597
0.806593406593407	RBFOX2	SL011160
0.806593406593407	RBM39	SL011535
0.805494505494506	SFRP5	SL003771
0.804395604395604	IL21R	SL004847
0.803296703296703	LONP1	SL017422
0.803296703296703	HSP90B1	SL004912
0.803296703296703	EHD4	SL008304
0.802197802197802	LDHB	SL000493
0.801098901098901	FGF23	SL007651
0.8	RBP2	SL015514
0.8	ADAMTSL2	SL012648
0.8	UPP1	SL013090
0.798901098901099	IL1RL1	SL004146
0.797802197802198	LRPAP1	SL005263
0.796703296703297	SMOC1	SL011888
0.796703296703297	TXNRD1	SL005724
0.796703296703297	PCDHGA10	SL017402
0.796703296703297	GABARAPL1	SL019788
0.796703296703297	SLC26A7	SL020254
0.795604395604396	H2AW	SL019979
0.795604395604396	HLA-G	SL002647
0.795054945054945	NUDT9	SL019017
0.794505494505495	H2BC21	SL014983
0.794505494505494	NID1	SL000640
0.791208791208791	TMX3	SL017091
0.789010989010989	PDIA6	SL008205
0.789010989010989	GABARAP	SL020978
0.786813186813187	TAF15	SL013228
0.785714285714286	DLD	SL008018
0.785164835164835	ASAH1	SL005404
0.784615384615385	BCAT2	SL013348
0.781318681318681	AP2B1	SL007320
0.779120879120879	PDIA4	SL006466
0.779120879120879	RAB11B	SL008208
0.778021978021978	H2AC11	SL005850
0.778021978021978	MYL9	SL011290
0.776923076923077	CAPNS1	SL016349
0.775824175824176	ALDOA	SL004910
0.774725274725275	YWHAB	SL004815
0.773626373626374	HSP90AA1	SL000453
0.773626373626374	FLT1	SL003321
0.772527472527473	XRCC6	SL004301
0.772527472527473	SIX6	SL022227
0.771428571428571	ATP5IF1	SL018351
0.771428571428571	OAT	SL013006
0.768131868131868	FUBP1	SL013232
0.767032967032967	MXI1	SL013792
0.766483516483516	NUDT5	SL011310
0.765934065934066	ERAP1	SL007729
0.764835164835165	HNRNPA1	SL008019
0.763736263736264	ELK3	SL013780
0.763736263736264	HSP90AB1	SL000454
0.762637362637363	HSPE1	SL005698
0.762637362637363	PSME2	SL010943
0.761538461538461	OIT3	SL017395
0.76043956043956	HSD17B10	SL004795
0.76043956043956	GREM1	SL007024
0.758241758241758	RPS27A	SL000605
0.757142857142857	HPRT1	SL008856
0.756043956043956	WFDC3	SL012661
0.756043956043956	FASN	SL000073
0.754945054945055	NUCB1	SL008914
0.753846153846154	MYG1	SL012842
0.751648351648352	HNRNPA2B1	SL004891
0.751648351648352	ABHD10	SL009448
0.751648351648352	LDHA	SL019149
0.750549450549451	PLA2G2A	SL002528
0.750549450549451	IL18	SL001715
0.748351648351648	LMNB2	SL009769
0.746153846153846	CAND1	SL008246
0.745054945054945	DNASE1L2	SL012757
0.745054945054945	FURIN	SL005252
0.745054945054945	ECHDC1	SL022023
0.743956043956044	GRPEL1	SL018115
0.743956043956044	CLSTN3	SL011368
0.743956043956044	TIMM8A	SL012993
0.743956043956044	CETP	SL002902
0.73956043956044	CCL7	SL000516
0.739010989010989	FGFBP1	SL011828
0.738461538461539	GARS1	SL001910
0.738461538461539	MDH1	SL008102
0.738461538461539	EWSR1	SL007342
0.736263736263736	TGM2	SL004717
0.736263736263736	EZR	SL003645
0.732967032967033	CS	SL007981
0.731868131868132	RDX	SL005848
0.731868131868132	COX5A	SL005676
0.731868131868132	ALKAL2	SL012605
0.731318681318681	SCUBE3	SL012672
0.730769230769231	ITGA1|ITGB1	SL003179
0.730769230769231	HTRA2	SL004860
0.72967032967033	GCHFR	SL005349
0.728571428571429	LBP	SL003309
0.725274725274725	ATP5PF	SL005309
0.724175824175824	NDUFA2	SL022130
0.724175824175824	MRPL12	SL005296
0.723076923076923	IDH1	SL004995
0.723076923076923	PNPT1	SL022173
0.723076923076923	PGR	SL000008
0.721978021978022	MDK	SL002621
0.71978021978022	HSPA9	SL005768
0.71978021978022	DYNLL2	SL019474
0.718681318681319	GAPDH	SL003785
0.717582417582418	KRT1	SL005851
0.717582417582418	SVEP1	SL025995
0.717582417582418	PALMD	SL021780
0.717582417582418	REXO2	SL020207
0.716483516483516	ACADVL	SL008117
0.716483516483516	CILP	SL004657
0.714285714285714	DBI	SL008480
0.713186813186813	PPIF	SL005793
0.712087912087912	SHMT2	SL015512
0.712087912087912	AKR1A1	SL008039
0.710989010989011	SFRP1	SL003770
0.70989010989011	HMGCL	SL016420
0.70989010989011	COL5A1	SL007149
0.708791208791209	GSS	SL007246
0.707692307692308	DBT	SL020208
0.707692307692308	PPA2	SL005288
0.706593406593407	GLUL	SL008477
0.705494505494506	FGFBP3	SL012727
0.704395604395604	EEF1A1	SL003681
0.704395604395604	DPY30	SL020276
0.704395604395604	FRZB	SL004650
0.703296703296703	IRF4	SL007438
0.7	CHI3L1	SL003340
0.7	NADK	SL020213
0.698901098901099	PRSS2	SL010388
0.697802197802198	MFAP4	SL002084
0.697802197802198	ME2	SL011182
0.696703296703297	PTN	SL002704
0.696703296703297	ASL	SL011173
0.694505494505494	HIBCH	SL006368
0.694505494505494	NDUFV2	SL008054
0.693406593406593	CA3	SL004867
0.693406593406593	G3BP2	SL015343
0.692857142857143	UGP2	SL006519
0.692307692307692	IL1R2	SL000145
0.692307692307692	TPI1	SL004812
0.691208791208791	PGAM2	SL008043
0.69010989010989	ACAT2	SL010906
0.689010989010989	SUB1	SL013049
0.687912087912088	VSIG4	SL006796
0.687912087912088	LRRC59	SL011278
0.687912087912088	HDHD2	SL016517
0.685714285714286	GHRL	SL004269
0.683516483516484	TMPO	SL013037
0.681318681318681	DECR1	SL008215
0.68021978021978	PYGL	SL007082
0.68021978021978	FN1	SL000426
0.679120879120879	ERP29	SL003522
0.678021978021978	PEBP1	SL005358
0.675824175824176	ECHS1	SL005677
0.674725274725275	ADH6	SL020944
0.673626373626374	TNNT2	SL000052
0.672527472527472	PC	SL003652
0.671978021978022	PDHX	SL007950
0.669230769230769	MFGE8	SL006523
0.667032967032967	CLYBL	SL023394
0.665934065934066	GOT2	SL000281
0.665934065934066	ME1	SL007243
0.662637362637363	FCGR2A	SL010459
0.662637362637363	SFTPD	SL004484
0.661538461538462	OTC	SL000531
0.661538461538462	OXSM	SL015281
0.659340659340659	CRISPLD2	SL008669
0.658241758241758	FAHD2A	SL023551
0.656043956043956	DAO	SL014720
0.653846153846154	REG1A	SL005357
0.651648351648352	CFL2	SL008333
0.645054945054945	ALDH2	SL004755
0.643956043956044	ACY1	SL005574
0.643956043956044	ECI1	SL016427
0.63956043956044	REG3A	SL002648
0.638461538461538	RBBP4	SL013819
0.637362637362637	ACAT1	SL016788
0.62967032967033	CYB5A	SL005251
0.621978021978022	QDPR	SL007095
0.620879120879121	SHMT1	SL004695
0.618681318681319	FH	SL008015
0.616483516483517	MB	SL000164
0.610989010989011	ADSS1	SL020277
0.610989010989011	ALDH1A1	SL005674
0.610989010989011	RRBP1	SL011627
0.605494505494505	DCXR	SL009078
0.594505494505495	AADAT	SL022626
0.587912087912088	CASP14	SL003718
0.581318681318681	MEIG1	SL023654
0.561538461538462	CLPS	SL009329
0.531318681318681	SRM	SL022237
0.38021978021978	REG4	SL012561
0.372527472527473	MLN	SL008634
0.37032967032967	MUL1	SL025936
0.36043956043956	CAMP	SL004525
0.342857142857143	DEFB4A	SL004533
0.340659340659341	SCGB3A1	SL006092
0.336263736263736	MAPRE3	SL020106
0.334065934065934	HTN3	SL012419
0.327472527472527	KLK3	SL000062
0.327472527472527	FCGR2B	SL010460
0.325274725274725	SLITRK3	SL017951
0.323076923076923	CXCL3	SL003175
0.31978021978022	PPID	SL007373
0.318681318681319	MEGF10	SL019053
0.318681318681319	PLS3	SL006111
0.316483516483516	DKK2	SL009413
0.316483516483516	GSTA2	SL009143
0.315384615384615	DPYSL2	SL008214
0.314285714285714	INHBB	SL001933
0.312087912087912	DAPP1	SL016537
0.310989010989011	OLR1	SL007327
0.30989010989011	CXCL2	SL003174
0.306593406593407	CCL11	SL000406
0.304395604395604	WNT5B	SL012829
0.303296703296703	CHIT1	SL006029
0.303296703296703	CR2	SL004551
0.301098901098901	NPW	SL005356
0.3	UNG	SL004997
0.297802197802198	SYT6	SL022491
0.297802197802198	BCDIN3D	SL021961
0.296703296703297	IGLL1	SL008517
0.294505494505495	TXNL1	SL012990
0.293406593406593	CSRP1	SL001883
0.292307692307692	KLK10	SL003923
0.291758241758242	MDGA2	SL021669
0.291208791208791	PPIG	SL014928
0.291208791208791	UMOD	SL005386
0.291208791208791	LECT2	SL017261
0.29010989010989	F7	SL000358
0.29010989010989	FAM3D	SL012769
0.28956043956044	DLX2	SL007371
0.287912087912088	NCAN	SL008782
0.285714285714286	LY75	SL007021
0.285164835164835	ATP1B4	SL018708
0.284615384615385	LRRC4B	SL025918
0.283516483516484	NNAT	SL017486
0.283516483516484	MAP2K4	SL007237
0.282417582417582	CCS	SL006984
0.281318681318681	CLIC1	SL004915
0.28021978021978	IL17RA	SL004850
0.279120879120879	XPO5	SL023237
0.279120879120879	CYSRT1	SL023179
0.279120879120879	TAPBPL	SL017448
0.276923076923077	PMEL	SL002545
0.275824175824176	COMMD1	SL019736
0.274725274725275	NTS	SL012431
0.274725274725275	FLT4	SL003322
0.274725274725275	IL1R1	SL001997
0.274725274725275	IL12A|EBI3	SL021088
0.273626373626374	CRABP2	SL008838
0.272527472527473	APOA4	SL005129
0.272527472527473	ROBO2	SL007680
0.272527472527473	GEMIN7	SL022897
0.272527472527473	CA6	SL010288
0.27032967032967	IZUMO4	SL021683
0.27032967032967	LAG3	SL005195
0.265934065934066	NAAA	SL008611
0.265934065934066	EBI3	SL007417
0.264835164835165	KL	SL011369
0.264835164835165	CD160	SL014680
0.263736263736264	PTPRD	SL008499
0.263736263736264	MYOC	SL008560
0.262637362637363	MAN2B2	SL008960
0.262637362637363	DCC	SL003344
0.262637362637363	LRRC4	SL022651
0.26043956043956	KLK13	SL003918
0.26043956043956	KNG1	SL000491
0.26043956043956	TPSAB1	SL014971
0.259340659340659	ROR1	SL006114
0.258791208791209	METTL26	SL023638
0.258241758241758	SNUPN	SL020983
0.254945054945055	ADAMTSL1	SL012697
0.254945054945055	LCT	SL018796
0.254945054945055	SLC22A16	SL019210
0.254945054945055	CPQ	SL005492
0.254945054945055	PKN2	SL006548
0.254395604395604	B2M	SL000283
0.253846153846154	KLK8	SL003915
0.253846153846154	COQ6	SL022828
0.252747252747253	ACHE	SL007155
0.252747252747253	UNC5D	SL005231
0.251648351648352	IL27RA	SL005223
0.251648351648352	IL17RE	SL021237
0.251648351648352	CDH17	SL008898
0.249450549450549	LIFR	SL004714
0.249450549450549	GALNT14	SL022643
0.248351648351648	CXCL6	SL003172
0.248351648351648	PCDH9	SL008436
0.247252747252747	TMIGD2	SL008735
0.247252747252747	IAPP	SL011501
0.247252747252747	EPHA6	SL022633
0.246153846153846	B4GALT6	SL018597
0.246153846153846	MENT	SL017113
0.246153846153846	NPTN	SL008497
0.246153846153846	SPINT1	SL004645
0.245054945054945	NAGPA	SL019369
0.245054945054945	NTM	SL009074
0.245054945054945	POU6F1	SL022181
0.245054945054945	CLEC4C	SL018818
0.242857142857143	NXPH2	SL012390
0.242857142857143	GOSR2	SL018004
0.242857142857143	SIGLEC14	SL014292
0.241758241758242	POP7	SL022180
0.240659340659341	ADAMTS13	SL006610
0.240659340659341	ATP1B2	SL018093
0.23956043956044	BIK	SL003705
0.238461538461538	PRIM1	SL020210
0.238461538461538	FETUB	SL006777
0.238461538461538	NPTXR	SL008970
0.236263736263736	IL12B	SL004250
0.235164835164835	KIRREL2	SL012592
0.235164835164835	INSR	SL004125
0.235164835164835	PENK	SL008353
0.234065934065934	PLXNC1	SL006406
0.232967032967033	CCK	SL012408
0.232967032967033	ARL2	SL019779
0.232967032967033	KLK14	SL003919
0.231868131868132	PTCHD3	SL020152
0.231868131868132	PSMA5	SL005690
0.230769230769231	COL11A2	SL009488
0.22967032967033	KIT	SL004010
0.228571428571429	PLA2G12B	SL003846
0.226373626373626	NAALAD2	SL018325
0.226373626373626	FCRL4	SL025858
0.226373626373626	TP53I11	SL019515
0.225274725274725	TLNRD1	SL022107
0.225274725274725	VWC2	SL012520
0.221978021978022	CCDC92	SL023290
0.21978021978022	MCTS1	SL015331
0.217582417582418	ATP1B1	SL008814
0.217582417582418	GOLPH3L	SL023328
0.217582417582418	CHAD	SL012363
0.216483516483516	FAIM	SL018037
0.216483516483516	ADAM23	SL015911
0.215384615384615	CA11	SL012383
0.214285714285714	CABP7	SL018117
0.212087912087912	WNT10A	SL012823
0.212087912087912	PLXNA1	SL011810
0.210989010989011	SERPINH1	SL003668
0.210989010989011	HSD11B1	SL019336
0.20989010989011	TOMM20L	SL018588
0.20989010989011	CILP2	SL008847
0.208241758241758	FXYD6	SL006726
0.207692307692308	EEF1AKMT1	SL023427
0.206593406593407	GAL3ST2	SL018126
0.205494505494505	CBLIF	SL006288
0.204395604395604	ADGRE2	SL008822
0.204395604395604	TLL1	SL012368
0.203296703296703	GALNT16	SL018707
0.203296703296703	LIN7C	SL019466
0.203296703296703	PRMT1	SL015170
0.202747252747253	BPNT2	SL017105
0.202197802197802	CDK5|CDK5R1	SL010496
0.202197802197802	NTRK2	SL004160
0.201098901098901	FOLH1	SL000158
0.201098901098901	WNT10B	SL012354
0.201098901098901	SLFNL1	SL023425
0.2	C1orf162	SL017990
0.199450549450549	LTA|LTB	SL000507
0.198901098901099	MAGEA5	SL011948
0.195604395604396	ALG2	SL006733
0.193406593406593	TDO2	SL019158
0.193406593406593	HNF4A	SL007226
0.193406593406593	ENOX1	SL019362
0.192307692307692	MFAP3	SL021686
0.192307692307692	GPT	SL000617
0.192307692307692	TJP1	SL006520
0.19010989010989	ATP1B3	SL014845
0.19010989010989	CFP	SL003192
0.19010989010989	APOA1	SL000019
0.19010989010989	NR0B2	SL007442
0.189010989010989	ELAVL2	SL022031
0.186813186813187	IL34	SL013548
0.185714285714286	IP6K2	SL007750
0.185714285714286	L1CAM	SL004154
0.184615384615385	SEPTIN1	SL019799
0.184615384615385	NUP35	SL023509
0.184615384615385	ITGAV|ITGB3	SL002726
0.183516483516484	ADA	SL009196
0.183516483516484	NCAM2	SL006401
0.182417582417582	HOXA11	SL014766
0.179120879120879	CDH8	SL006909
0.179120879120879	NDUFB4	SL007990
0.178571428571429	ITLN1	SL011968
0.178021978021978	C1QL3	SL018449
0.178021978021978	TOM1L2	SL020218
0.176923076923077	FCER1A	SL007113
0.176923076923077	USP12|WDR48	SL022704
0.174725274725275	C8A|C8B|C8G	SL000324
0.174725274725275	KLK12	SL003916
0.174175824175824	ITGA11|ITGB1	SL022706
0.172527472527473	RPS10	SL008108
0.171428571428571	KRT14	SL006447
0.171428571428571	TRMT61B	SL023175
0.171428571428571	LTBR	SL000509
0.17032967032967	CRTAC1	SL012846
0.17032967032967	ZNF276	SL020215
0.169230769230769	AXIN2	SL018508
0.169230769230769	AHSP	SL010892
0.169230769230769	ICAM2	SL003177
0.168131868131868	CD8B	SL007109
0.167582417582418	HORMAD2	SL023418
0.167582417582418	TMX2	SL018343
0.167032967032967	B3GNT8	SL012644
0.167032967032967	LTO1	SL021015
0.165934065934066	RPS12	SL013022
0.165934065934066	TCF12	SL022770
0.163736263736264	ZWILCH	SL015242
0.163736263736264	ASB13	SL005743
0.162637362637363	AKR1B10	SL005692
0.161538461538462	PRG3	SL007780
0.16043956043956	CP	SL000351
0.16043956043956	MAK16	SL022099
0.16043956043956	RER1	SL023278
0.16043956043956	RGS13	SL022844
0.16043956043956	TPM2	SL004908
0.159340659340659	EHMT2	SL003542
0.159340659340659	ST6GALNAC2	SL018255
0.159340659340659	LCN10	SL012574
0.159340659340659	PDGFC	SL011071
0.158241758241758	GBP5	SL021536
0.157142857142857	KLK6	SL001797
0.157142857142857	RAD51	SL006922
0.156593406593407	HNRNPH1	SL013160
0.154945054945055	TFIP11	SL007737
0.154945054945055	SYNCRIP	SL007022
0.153846153846154	PRND	SL009416
0.153846153846154	PSD2	SL018816
0.153846153846154	NECAB1	SL023239
0.153846153846154	STAT5A	SL013781
0.152747252747253	POMK	SL018286
0.152747252747253	MED20	SL022104
0.152747252747253	HPGDS	SL014636
0.151648351648352	MPZL2	SL014627
0.151648351648352	ANTXR2	SL011048
0.150549450549451	PTGES3	SL004780
0.150549450549451	HOXC11	SL022805
0.15	TXNIP	SL015231
0.149450549450549	CDH11	SL025809
0.148351648351648	CDC25A	SL007184
0.146153846153846	CARD18	SL007302
0.145054945054945	MME	SL003751
0.145054945054945	SCG5	SL012407
0.143956043956044	POLR1C	SL019437
0.142857142857143	SKA1	SL022228
0.142857142857143	SLC26A11	SL020153
0.142857142857143	VPS28	SL005365
0.141758241758242	MLX	SL023214
0.141758241758242	PLAC8L1	SL022955
0.141758241758242	LEFTY2	SL004647
0.141758241758242	PRMT2	SL014851
0.140659340659341	PACSIN1	SL019835
0.140659340659341	TRAF1	SL007387
0.13956043956044	THAP11	SL022774
0.139010989010989	GPR135	SL019454
0.137362637362637	RFC4	SL004982
0.137362637362637	DEFB132	SL012641
0.136263736263736	VARS1	SL013025
0.135164835164835	SIRT1	SL021473
0.135164835164835	NSL1	SL022826
0.134065934065934	PSD	SL019564
0.134065934065934	GPD1L	SL019684
0.132967032967033	CBLN4	SL012852
0.131868131868132	SNX7	SL019901
0.131868131868132	ASNS	SL007089
0.12967032967033	CLK2	SL019430
0.125274725274725	DNM1L	SL011156
0.125274725274725	LRRC15	SL008774
0.121978021978022	RIPK1	SL003821
0.117582417582418	KCTD15	SL020958
0.117582417582418	HSPB3	SL023673
0.115384615384615	PPP3R2	SL021140
0.10989010989011	TAF10	SL006529
0.10989010989011	SLC30A3	SL018842
0.108791208791209	IL36RN	SL005176
0.102197802197802	TRADD	SL007444
0.1	KCTD2	SL014951
0.0945054945054945	MZF1	SL020179
0.0791208791208791	MAP3K11	SL022555
0.0714285714285714	FAM241A	SL019024
0.0576923076923077	EMC2	SL022033
