# Supplementary material for: Analysis of blood proteome in influenza-infected patients reveals new insights into the host response signatures distinguishing mild severe infections
Source: Front Immunol. 2025 Nov 19;16:1693728. doi: 10.3389/fimmu.2025.1693728 (PMC12672548; doi:10.3389/fimmu.2025.1693728)
Supplement: Supplementary file 6 [file Table5.xlsx]

## Sheet: MS_limma_infVScontrol
gene_symbol	logFC	adj.P.Val
F12	-0.696981	0.00540085
RBP4	-0.689812	0.017596
ADH1B	1.83643	0.0433741
PON1	-0.674442	0.0489651
LCP1	0.747959	0.00303212
CNDP1	-0.89952	0.00254747
MMRN1	1.2972	2.08484e-06
DSP	0.792339	0.00352591
MSN	0.918588	0.0239532
ACTC1	1.3492	0.000159008
GPLD1	-0.972527	0.00174684
VCAM1	1.04204	6.2174e-06
HSP90B1	0.97963	0.0345902
LBP	1.67411	6.8437e-05
SERPINA5	-1.00587	6.23149e-05
YWHAZ	1.25344	0.000713442
MYH9	0.743552	0.0352481
HSPA8	0.779405	0.0347845
TUBA1A	0.798495	0.0158537
GAPDH	1.18269	0.00438004
VWF	2.03679	8.31886e-06
ORM2	0.936278	0.00335635
HGFAC	-0.734618	0.00479105
LRG1	1.37171	4.79363e-05
CFP	-0.933136	4.48702e-05
TPI1	1.00996	0.0167627
GPI	2.09941	0.00272898
TNC	1.48656	8.12787e-06
APOA2	-0.866058	0.00140855
SERPINA3	1.29208	5.61743e-06
CST3	0.848013	0.00257134
SAA2	2.95477	0.000581464
ALDOA	0.842611	0.017596
CLEC3B	-0.850664	0.000104856
ORM1	1.3517	0.000169185
APOM	-0.795351	0.00136939
KRT1	0.854066	0.000169185
S100A9	1.58683	0.00177766
CD14	0.703994	0.000445875
CFL1	1.43462	0.000110058
FETUB	-0.93218	0.0145564
ITIH1	-0.657195	6.30238e-05
CD163	0.622305	0.044386
RAP1B	0.803798	0.000702604
CRP	3.41176	5.12043e-07
PFN1	1.25493	0.00243268
PSMA1	1.57005	0.00862709
ITIH2	-0.840296	0.000129701
KRT2	0.928541	0.00174217
PCYOX1	-0.616846	0.00254747
PGK1	1.26752	0.000545289
NUCB1	1.90189	0.000169185
CRTAC1	-1.00605	0.00149789
PPIA	0.864577	0.00743006
JUP	1.03863	3.08426e-05
S100A8	1.65087	0.00162603
VCL	1.16697	0.000108691
SERPINA1	0.726714	0.00574678
TKT	1.37262	0.0184169
CTSD	1.03472	0.0023123
LDHB	0.864445	0.001979
CETP	-1.19235	0.00129603
MRC1	0.917756	0.000116827
NID1	1.50725	3.28608e-05
PEBP1	1.40962	0.016021
TALDO1	1.32049	0.0183006
KRT10	0.860432	0.000824636
GOLM1	1.63856	1.67001e-06
FLG2	0.819375	0.00230771
ITIH3	0.797491	0.00136939
KRT9	0.894274	0.000348183
PRKCSH	1.32162	0.00727155
LAMB1	0.591736	0.00171188
ICAM1	0.7909	9.91926e-05
APOA1	-0.930675	6.8437e-05
FGL1	2.02052	0.00237369
GGH	0.675717	0.000808123
APOA4	-1.15694	0.000824636
PON3	-0.713773	0.0262596
KRT78	0.799666	0.000103833
CRISP3	-0.839424	0.00846832
TIMP1	2.17639	0.000941729
GSN	-1.09828	2.672e-06
BASP1	0.805159	0.00247636
FGA	1.2844	3.35367e-05
CHI3L1	1.58906	0.0161916
COL18A1	0.928271	0.0158198
KLKB1	-0.664842	0.00243268
SPP1	2.6858	0.000116827
SOD1	1.33039	0.0135177
AFM	-0.830845	0.00167803
KIT	-1.15479	0.00396539
RNASE4	0.67358	0.00193515
VSIG4	0.770419	0.044202
PSG1	1.50036	0.0285233
ANGPTL3	0.864608	0.000636265
IGFBP4	0.720557	0.00268967
FTL	1.81605	0.0319999
GRN	0.607056	3.46274e-05
PARK7	0.78677	0.00749609
PTPRF	0.69005	0.000824636
WARS1	1.52604	2.672e-06
UBA52	1.16284	4.79363e-05
ADAMTS13	-0.605587	0.00712648
DCD	0.66823	0.00333922
HP	1.39563	0.00272898
CSTA	0.688635	0.000148289
FBLN5	0.798271	6.30238e-05
FGG	1.03651	0.000129701
B2M	1.59997	2.75888e-06
ACTB	1.24705	0.000108014
HLA-C	0.964645	0.00144444
MENT	-0.757388	0.00335635
MPO	0.613121	0.0179302
IGFBP7	0.737518	4.79363e-05
C9	0.766806	0.00862709
BLMH	0.898962	0.000602686
S100A12	1.50008	0.0341439
SFTPB	1.47169	6.2174e-06
PIP	1.61865	6.2174e-06
TMSB4X	1.48381	0.0492117
KRT6A	1.00775	0.0140214
KRT5	1.2459	1.34989e-05
PSAP	1.11559	0.000461033
SERPINE1	0.922781	0.0154974
CALM1	1.08873	0.00520203
TXN	0.645754	0.00392547
SLPI	1.52957	2.672e-06
FGB	1.11231	5.98513e-05
ADA2	0.594511	0.000125243
EIF5AL1	1.0165	0.0140214
HRG	-0.823832	0.00268967
WFDC2	0.668856	0.0352481
F13A1	-0.730597	0.00375566
GM2A	0.872597	2.53951e-05
FGL2	1.46689	0.000198352
GLRX	1.12984	8.31886e-06
CRELD1	0.642036	9.92314e-05
SERPINA4	-0.90398	9.92314e-05
PTPRG	0.779619	0.000116827
B4GALT1	0.829499	0.00253832
TTR	-0.87497	0.00103609
FAM184A	-0.76012	0.00023588
GALNT2	0.938756	0.000824636
CAT	1.46194	0.00413977
PRSS1	0.933736	0.00657571
BFSP2	1.38118	5.12043e-07
KRT14	0.956998	0.00937522
CFAP58	-2.21926	4.86363e-05
PGLYRP2	-0.900402	0.000187561
CTSV	0.623334	0.00351273
STK10	-0.7288	0.0152829
AHSG	-0.93048	0.000139898
ITGA2B	1.17653	0.0032381

## Sheet: MS_limma_no_ICUvsHC
gene_symbol	logFC	adj.P.Val
LCP1	0.59615	0.0496166
CNDP1	-0.787265	0.0286519
MMRN1	1.30661	5.13622e-05
DSP	0.888185	0.00560615
ACTC1	1.25847	0.00245314
GPLD1	-0.76399	0.0367188
VCAM1	0.970975	0.00015369
LBP	1.58267	0.00106418
SERPINA5	-0.838994	0.00239963
YWHAZ	1.0749	0.0130602
MYH9	0.866003	0.0371997
TUBA1A	0.933164	0.0164502
GAPDH	1.04121	0.0392674
VWF	1.77815	0.000436899
ORM2	0.813715	0.0363043
LRG1	1.2017	0.0013554
CFP	-0.726942	0.00239963
GPI	1.64649	0.0498532
TNC	1.30288	0.000409455
APOA2	-0.700029	0.027789
SERPINA3	1.19101	0.00015369
CST3	0.70596	0.0367188
SAA2	2.72247	0.0064413
CLEC3B	-0.683622	0.00473911
ORM1	1.25023	0.00273777
APOM	-0.702959	0.0168452
KRT1	0.941371	0.000459343
S100A9	1.23947	0.0376595
CD14	0.681621	0.00365745
CFL1	1.55086	0.000409455
RAP1B	0.884114	0.0013554
CRP	2.94441	5.28383e-05
PFN1	1.32505	0.0064413
ITIH2	-0.700067	0.00485498
KRT2	0.987027	0.00473911
PGK1	1.10294	0.00972686
NUCB1	1.68398	0.00397583
CRTAC1	-0.71793	0.0469312
PPIA	0.833186	0.0354758
JUP	1.09982	0.000148307
S100A8	1.27577	0.0367188
VCL	1.02888	0.00260508
CTSD	0.909271	0.0253937
LDHB	0.661822	0.0430018
CETP	-0.870923	0.0389066
MRC1	0.924869	0.00100892
NID1	1.31745	0.00105372
KRT10	0.891098	0.0031333
GOLM1	1.48737	7.81634e-05
FLG2	0.872049	0.00585331
ITIH3	0.695041	0.0181319
KRT9	1.01813	0.000484889
ICAM1	0.696496	0.00239963
DSG1	0.604549	0.0276605
APOA1	-0.815535	0.00204777
FGL1	2.13548	0.0064413
GGH	0.652392	0.00585331
APOA4	-0.941229	0.0193942
KRT78	0.889222	0.000209463
TIMP1	1.96847	0.0110946
GSN	-0.93789	0.00015369
BASP1	0.677477	0.0348593
FGA	1.21683	0.000501625
SPP1	2.05417	0.0064413
AFM	-0.654233	0.0354758
KIT	-1.10716	0.023597
RNASE4	0.597545	0.0213793
ANGPTL3	0.81284	0.00609883
IGFBP4	0.633931	0.0290047
GRN	0.587785	0.000463122
PARK7	0.73173	0.0417231
PTPRF	0.598149	0.0135778
WARS1	1.31857	0.000148307
UBA52	1.14534	0.000487915
DCD	0.694698	0.0107718
HP	1.33604	0.018046
CSTA	0.718595	0.000804587
FBLN5	0.784533	0.000674498
FGG	0.939412	0.00258431
B2M	1.45025	0.000148307
ACTB	1.14468	0.00207921
HLA-C	1.06264	0.00254119
MENT	-0.723293	0.021323
IGFBP7	0.667351	0.00106418
C9	0.797332	0.0248113
BLMH	0.682008	0.0213793
SFTPB	1.42497	0.000148307
PIP	1.65698	8.52458e-05
KRT6A	1.10116	0.0248225
KRT5	1.36013	7.1049e-05
PSAP	1.04152	0.00519671
CALM1	1.00908	0.0350894
SLPI	1.43319	9.82489e-05
FGB	1.02947	0.00106418
ADA2	0.588561	0.00114753
GM2A	0.833732	0.000422591
FGL2	1.41081	0.00239963
GLRX	1.10134	0.00015369
CRELD1	0.621653	0.00109114
SERPINA4	-0.699568	0.00519671
PTPRG	0.738191	0.00174768
B4GALT1	0.722999	0.0287719
TTR	-0.754856	0.0164502
FAM184A	-0.744057	0.00235377
GALNT2	0.861634	0.00921382
PRSS1	0.829813	0.0491972
BFSP2	1.4711	2.03613e-06
KRT14	1.04602	0.0180884
CFAP58	-2.18943	0.000487915
PGLYRP2	-0.685168	0.0103428
AHSG	-0.73463	0.0064413
ITGA2B	1.2274	0.0103428

## Sheet: MS_limma_ICUvsHC
gene_symbol	logFC	adj.P.Val
F12	-0.821949	0.001813
RBP4	-0.785269	0.0103157
ALDH1A1	2.01247	0.0237504
ADH1B	2.19758	0.018714
PON1	-0.846107	0.0137345
UGP2	1.76536	0.0261487
LCP1	0.872167	0.00103697
BHMT	1.76073	0.0497428
CNDP1	-0.991365	0.00182545
MMRN1	1.2895	5.74679e-06
DSP	0.713919	0.0149723
MSN	1.07943	0.010715
ACTC1	1.42343	0.000233344
GPLD1	-1.14315	0.000433504
VCAM1	1.10018	7.66585e-06
HSP90B1	1.23628	0.00785283
LBP	1.74893	0.000112695
SERPINA5	-1.1424	1.80157e-05
YWHAZ	1.39951	0.000388743
HSPA8	0.937505	0.0136511
GAPDH	1.29845	0.00361672
VWF	2.2484	4.68967e-06
ORM2	1.03656	0.00241895
HGFAC	-0.853298	0.00190637
LRG1	1.51081	2.48456e-05
CFP	-1.10184	4.26213e-06
TPI1	1.09503	0.0151531
APOD	-0.665973	0.0058162
GPI	2.46999	0.000815831
TNC	1.63686	4.68967e-06
BCHE	-0.639112	0.0106622
APOA2	-1.0019	0.000430333
SERPINA3	1.37478	5.74679e-06
CST3	0.964237	0.00125256
SAA2	3.14484	0.000627461
ALDOA	1.049	0.00378601
PSMA7	1.4202	0.0381718
CLEC3B	-0.987336	2.18102e-05
ORM1	1.43472	0.000233344
APOM	-0.870944	0.00096857
KRT1	0.782634	0.00116449
S100A9	1.87103	0.000430333
CD14	0.722298	0.000792412
CFL1	1.33952	0.000639862
FETUB	-1.09481	0.00585402
ITIH1	-0.748438	1.80157e-05
DCXR	1.97952	0.0322845
CD163	0.688488	0.0351399
RAP1B	0.738085	0.00333375
CRP	3.79414	1.41668e-07
IGFBP3	-0.741807	0.046242
PFN1	1.19756	0.00705573
PSMA1	1.9231	0.00182545
ITIH2	-0.955029	4.86412e-05
CALR	1.70765	0.0226539
KRT2	0.880688	0.00568812
PCYOX1	-0.64869	0.00324969
PGK1	1.40217	0.000340648
TF	-0.632596	0.00102901
NUCB1	2.08017	0.000134496
CRTAC1	-1.24179	0.000134496
PPIA	0.890261	0.0106622
JUP	0.98857	0.000134496
S100A8	1.95777	0.000340648
H2BC18	1.90033	0.0125819
VCL	1.27996	7.9069e-05
SERPINA1	0.852618	0.00205757
TKT	1.69607	0.00461679
CTSD	1.13735	0.00167786
LDHB	1.03023	0.000408726
CETP	-1.45533	0.000134496
MRC1	0.911935	0.000387238
NID1	1.66254	1.65974e-05
PEBP1	1.4396	0.0232748
TALDO1	1.60014	0.00570718
KRT10	0.835342	0.00245421
GOLM1	1.76225	1.02359e-06
FLG2	0.776278	0.00700567
ITIH3	0.881313	0.00082877
COL1A1	0.800056	0.0232748
KRT9	0.792937	0.00245422
PRKCSH	1.57212	0.00223275
LAMB1	0.704344	0.000340648
ICAM1	0.86814	6.48271e-05
LILRA3	1.42119	0.0396401
LTA4H	1.43367	0.0174135
APOA1	-1.02488	4.07167e-05
FGL1	1.92647	0.00698054
GGH	0.6948	0.00129448
APOA4	-1.33343	0.00027176
PRDX1	0.892755	0.0455643
PON3	-0.823293	0.0142891
KRT78	0.726393	0.000717252
CRISP3	-0.966885	0.00408611
TIMP1	2.3465	0.00082877
GSN	-1.22951	1.02359e-06
BASP1	0.909626	0.00127161
FGA	1.33968	4.77167e-05
CHI3L1	1.84474	0.00765056
COL18A1	0.968148	0.0195191
KLKB1	-0.782811	0.000639862
SPP1	3.20259	1.42552e-05
SOD1	1.55619	0.00568812
AFM	-0.975346	0.000418926
KIT	-1.19377	0.00590673
RNASE4	0.735791	0.00152033
VSIG4	1.00298	0.00778627
PSG1	1.60546	0.0285289
ANGPTL3	0.906962	0.000821665
IGFBP4	0.791433	0.00206905
FTL	2.01371	0.0247664
GRN	0.622824	6.67013e-05
PARK7	0.831802	0.00853315
PTPRF	0.765242	0.000491087
WARS1	1.69579	1.02359e-06
UBA52	1.17716	0.000116147
ADAMTS13	-0.731524	0.00178144
DCD	0.646574	0.00853315
HP	1.44438	0.00415583
CSTA	0.664121	0.000639862
FBLN5	0.809511	0.000141108
FGG	1.11596	0.000134496
B2M	1.72248	3.07361e-06
ACTB	1.33081	0.000125026
HLA-C	0.884466	0.00591025
MENT	-0.785285	0.00502917
MPO	0.678564	0.0137283
IGFBP7	0.794927	3.88593e-05
C9	0.741829	0.0200074
BLMH	1.07647	8.12057e-05
S100A12	1.95877	0.00526502
SFTPB	1.50992	1.57905e-05
PIP	1.58729	2.58502e-05
SVEP1	0.829939	0.0272814
ATRN	-0.585558	0.00648939
KRT6A	0.931333	0.03706
KRT5	1.15244	0.000105145
PSAP	1.17619	0.000587222
SERPINE1	1.03623	0.0099123
CALM1	1.1539	0.00591025
F13B	-0.641237	0.00319779
TXN	0.698769	0.00374682
SLPI	1.60842	4.24169e-06
FGB	1.18009	6.67013e-05
ADA2	0.599378	0.000340648
ASGR2	0.758049	0.00333375
EIF5AL1	1.0443	0.0192823
HRG	-1.02749	0.00027176
WFDC2	0.686229	0.0458657
F13A1	-0.847516	0.00151091
GM2A	0.904397	3.88593e-05
FGL2	1.51277	0.000407662
GLRX	1.15316	2.19421e-05
CRELD1	0.658712	0.000193385
SERPINA4	-1.07123	1.20998e-05
PTPRG	0.813514	0.000193385
B4GALT1	0.916635	0.00178144
TTR	-0.973245	0.000604245
FAM184A	-0.773262	0.00054554
GALNT2	1.00186	0.00082877
CAT	1.70585	0.00155747
PRSS1	1.01876	0.00570718
BFSP2	1.30761	3.07361e-06
APOH	-0.664856	0.00492222
KRT14	0.884159	0.028269
CFAP58	-2.24368	0.000121762
INPP5D	-0.65316	0.0223283
PGLYRP2	-1.0765	2.26671e-05
CTSV	0.664181	0.00393227
STK10	-0.820711	0.00943454
AHSG	-1.09072	2.48456e-05
ITGA2B	1.1349	0.00853315

## Sheet: MS_limma_ICUvsno_ICU
gene_symbol	logFC	adj.P.Val
No DEPs found
