# Supplementary material for: Analysis of blood proteome in influenza-infected patients reveals new insights into the host response signatures distinguishing mild severe infections
Source: Front Immunol. 2025 Nov 19;16:1693728. doi: 10.3389/fimmu.2025.1693728 (PMC12672548; doi:10.3389/fimmu.2025.1693728)
Supplement: Supplementary file 7 [file Table6.xlsx]

## Sheet: Sheet 1
correlations_MS_Soma
coeff	p_value	p_adj	symbol
0.923835	3.1313e-21	2.08545e-18	SHBG
0.909859	1.40266e-19	4.67085e-17	C9
0.906209	3.42131e-19	7.59531e-17	LILRA3
0.904318	5.35427e-19	8.91485e-17	CFB
0.895238	4.06779e-18	5.03023e-16	ADIPOQ
0.89473	4.53174e-18	5.03023e-16	APOA4
0.89105	9.74375e-18	9.27049e-16	CA1
0.886856	2.25704e-17	1.87898e-15	CRTAC1
0.884417	3.62404e-17	2.68179e-15	NID1
0.882139	5.58549e-17	3.71993e-15	HSP90B1
0.881451	6.35358e-17	3.8468e-15	GC
0.87905	9.90297e-17	5.49615e-15	PLG
0.874688	2.16609e-16	1.08397e-14	IGFALS
0.8744	2.27862e-16	1.08397e-14	FETUB
0.867404	7.51688e-16	3.33749e-14	PZP
0.86421	1.26776e-15	5.27704e-14	GSN
0.860334	2.34909e-15	9.20289e-14	C2
0.858843	2.96328e-15	1.09641e-13	CD163
0.85705	3.90475e-15	1.36872e-13	AGT
0.855788	4.73131e-15	1.57553e-13	P4HB
0.852882	7.31127e-15	2.22214e-13	ALDOA
0.852855	7.34042e-15	2.22214e-13	LBP
0.850267	1.0732e-14	3.10761e-13	LYZ
0.84955	1.19069e-14	3.30415e-13	CTSD
0.847468	1.60549e-14	4.27702e-13	SAA2
0.840329	4.32899e-14	1.10889e-12	FGL1
0.838854	5.28145e-14	1.30276e-12	MB
0.837363	6.44458e-14	1.53289e-12	FAH
0.834568	9.31012e-14	2.13812e-12	CD5L
0.832692	1.18708e-13	2.45493e-12	SERPINA4
0.832538	1.21097e-13	2.45493e-12	F13B
0.832418	1.22968e-13	2.45493e-12	ALDOB
0.832123	1.27726e-13	2.45493e-12	CST3
0.832112	1.27903e-13	2.45493e-12	CNDP1
0.832045	1.29013e-13	2.45493e-12	MBL2
0.831087	1.45808e-13	2.69745e-12	KLKB1
0.830408	1.58961e-13	2.8613e-12	GAPDH
0.826376	2.63361e-13	4.52627e-12	PSG4
0.826325	2.65052e-13	4.52627e-12	LGALS3BP
0.819305	6.19336e-13	1.03119e-11	DLD
0.818024	7.20245e-13	1.16996e-11	PSG11
0.817003	8.11562e-13	1.28691e-11	PRSS2
0.816218	8.89164e-13	1.37717e-11	PSG9
0.816017	9.10182e-13	1.37768e-11	GSS
0.815619	9.53146e-13	1.38111e-11	BLVRB
0.815612	9.53917e-13	1.38111e-11	PCOLCE
0.815396	9.78028e-13	1.38589e-11	CFHR4
0.814894	1.03636e-12	1.43795e-11	CLU
0.813631	1.1979e-12	1.62817e-11	SPP1
0.808507	2.1328e-12	2.84089e-11	AFM
0.806424	2.68308e-12	3.45964e-11	C7
0.806363	2.70122e-12	3.45964e-11	ITIH3
0.805546	2.95349e-12	3.71137e-11	HRG
0.804955	3.14963e-12	3.88454e-11	ECM1
0.802573	4.07253e-12	4.93147e-11	IL1RAP
0.802219	4.22991e-12	5.03057e-11	PDIA4
0.798798	6.07697e-12	7.10046e-11	OAF
0.796882	7.42185e-12	8.52233e-11	BCHE
0.796097	8.0507e-12	9.08774e-11	NUCB1
0.795691	8.39503e-12	9.31849e-11	APOC3
0.794235	9.7491e-12	1.06441e-10	FTL
0.793024	1.10301e-11	1.18485e-10	CSF1R
0.792002	1.2234e-11	1.29331e-10	F10
0.788502	1.73668e-11	1.78759e-10	UGP2
0.788456	1.74465e-11	1.78759e-10	REG1A
0.788148	1.79867e-11	1.81503e-10	PDIA6
0.786378	2.14142e-11	2.11285e-10	PSME1
0.786303	2.15726e-11	2.11285e-10	PGLYRP2
0.785983	2.22581e-11	2.14839e-10	ADAMTS13
0.785575	2.31636e-11	2.20385e-10	IGFBP3
0.7843	2.62229e-11	2.45978e-10	IGFBP2
0.784109	2.67123e-11	2.47089e-10	PPBP
0.777712	4.91398e-11	4.48316e-10	DCXR
0.77751	5.0077e-11	4.49008e-10	QSOX1
0.777406	5.0564e-11	4.49008e-10	ERP29
0.775034	6.30441e-11	5.52465e-10	CCL14
0.773812	7.0561e-11	6.10307e-10	SAA4
0.771793	8.48545e-11	7.24527e-10	ITIH2
0.767795	1.21617e-10	1.02528e-09	RBP4
0.767052	1.29928e-10	1.08165e-09	ECH1
0.766622	1.34979e-10	1.10983e-09	THBS1
0.764121	1.68234e-10	1.36639e-09	TYMP
0.762745	1.89696e-10	1.52214e-09	COMP
0.757601	2.95039e-10	2.33924e-09	CDH5
0.755405	3.55091e-10	2.78225e-09	TPI1
0.754316	3.88999e-10	3.01248e-09	PROC
0.753898	4.02775e-10	3.08331e-09	SAA1
0.753714	4.09007e-10	3.09544e-09	F7
0.752041	4.69863e-10	3.51605e-09	C1R
0.74988	5.61198e-10	4.15287e-09	IDH1
0.749262	5.90232e-10	4.31972e-09	CFHR2
0.748792	6.13279e-10	4.43961e-09	LYVE1
0.744479	8.68012e-10	6.21609e-09	ENPP2
0.744082	8.95885e-10	6.34744e-09	SLPI
0.742699	9.99863e-10	7.00956e-09	VWF
0.741901	1.06483e-09	7.38725e-09	RARRES2
0.741657	1.08555e-09	7.45335e-09	GPX3
0.737647	1.48423e-09	1.00867e-08	FBLN1
0.737502	1.50096e-09	1.00974e-08	WARS1
0.736868	1.57628e-09	1.0498e-08	HPD
0.733031	2.11302e-09	1.39334e-08	GGH
0.730473	2.56195e-09	1.6728e-08	PDIA3
0.727388	3.22258e-09	2.08373e-08	APCS
0.720776	5.21597e-09	3.34023e-08	F9
0.720574	5.29213e-09	3.35672e-08	GDA
0.72029	5.40113e-09	3.39354e-08	APOC1
0.718858	5.98281e-09	3.72388e-08	FBP1
0.718424	6.17012e-09	3.8049e-08	THBS4
0.716509	7.06618e-09	4.3175e-08	CHL1
0.716303	7.16933e-09	4.3407e-08	ALDOC
0.716056	7.29515e-09	4.37709e-08	EFEMP1
0.712505	9.34799e-09	5.55872e-08	ITIH1
0.710115	1.10233e-08	6.49691e-08	AZGP1
0.705167	1.54272e-08	9.01273e-08	CGB3
0.703186	1.76159e-08	1.02019e-07	KIT
-0.702658	1.82464e-08	1.04025e-07	CETP
0.702635	1.82746e-08	1.04025e-07	AMBP
0.70169	1.94585e-08	1.09825e-07	PCYOX1
0.69834	2.42591e-08	1.35769e-07	SERPINF2
0.697254	2.60405e-08	1.44525e-07	LUM
0.696914	2.66228e-08	1.46536e-07	PRSS1
0.694573	3.09781e-08	1.6911e-07	CLEC3B
0.6935	3.31887e-08	1.79705e-07	SKP1
0.689613	4.25033e-08	2.28284e-07	AGXT
0.688645	4.51755e-08	2.397e-07	PCSK9
0.688584	4.53486e-08	2.397e-07	SELL
0.688044	4.69134e-08	2.46018e-07	SERPINA1
0.687156	4.95981e-08	2.58065e-07	CAT
0.684957	5.68745e-08	2.93631e-07	CFP
-0.68471	5.77507e-08	2.95861e-07	APOD
0.681589	6.99855e-08	3.55804e-07	SERPINA7
0.681104	7.20907e-08	3.6373e-07	CPN2
0.680344	7.55076e-08	3.78105e-07	TNXB
0.680009	7.7065e-08	3.83025e-07	HSP90AA1
0.679483	7.95643e-08	3.92517e-07	HP
0.679061	8.16293e-08	3.99744e-07	PSMA2
0.675779	9.94571e-08	4.83492e-07	APOE
0.675576	1.00671e-07	4.85847e-07	VSIG4
0.674757	1.05716e-07	5.05699e-07	GSTO1
0.674584	1.06808e-07	5.05699e-07	SERPINC1
0.674545	1.07062e-07	5.05699e-07	C6
0.672819	1.18609e-07	5.56294e-07	C4BPA
0.66774	1.59702e-07	7.43789e-07	REG3A
0.667362	1.6324e-07	7.54985e-07	B4GALT1
0.664351	1.94155e-07	8.91775e-07	PYGL
0.663732	2.01153e-07	9.17588e-07	ACY1
0.663476	2.04121e-07	9.24794e-07	IGFBP4
0.663116	2.0835e-07	9.37577e-07	NCAM1
0.661962	2.22485e-07	9.94463e-07	CHGA
0.660527	2.41317e-07	1.07145e-06	TFRC
0.659884	2.50227e-07	1.10365e-06	ALDH1A1
0.658644	2.68292e-07	1.17554e-06	PROS1
0.658202	2.75006e-07	1.19709e-06	SERPIND1
0.654553	3.36869e-07	1.45685e-06	A2M
0.654309	3.4144e-07	1.46709e-06	C1S
0.654147	3.44499e-07	1.47075e-06	OTC
0.651223	4.04414e-07	1.71554e-06	BST1
0.649492	4.44338e-07	1.87297e-06	S100A6
0.64813	4.78291e-07	2.00341e-06	ADH1B
0.64758	4.92689e-07	2.05082e-06	YWHAZ
0.646657	5.17749e-07	2.14175e-06	GOLM1
0.643535	6.11571e-07	2.51424e-06	S100A12
0.641681	6.74551e-07	2.75614e-06	OLFM1
0.64067	7.11372e-07	2.88886e-06	APOB
0.640234	7.27853e-07	2.93788e-06	PRG2
0.63638	8.89549e-07	3.56891e-06	BTD
0.634257	9.92328e-07	3.95743e-06	IL1R2
0.633792	1.01626e-06	4.02873e-06	PF4
0.632855	1.06615e-06	4.20149e-06	SOD3
0.630301	1.21393e-06	4.75576e-06	APOA1
0.623041	1.74454e-06	6.79454e-06	PLXDC2
0.620565	1.97017e-06	7.62869e-06	CPB2
0.619897	2.03551e-06	7.83611e-06	MST1
0.614155	2.68603e-06	1.0281e-05	PAPPA
0.612909	2.85053e-06	1.08483e-05	APOF
0.612706	2.87832e-06	1.08918e-05	CD14
0.6124	2.9204e-06	1.09886e-05	ECI1
0.610701	3.1653e-06	1.18432e-05	IGFBP5
0.610578	3.18385e-06	1.18461e-05	ASL
0.609547	3.34236e-06	1.23667e-05	SERPINA10
-0.607244	3.72343e-06	1.37006e-05	PSMB7
0.606807	3.80017e-06	1.39061e-05	GM2A
0.6034	4.45055e-06	1.61971e-05	COLEC11
0.602572	4.62334e-06	1.67345e-05	MCAM
0.599266	5.37749e-06	1.9359e-05	PARK7
0.598365	5.60218e-06	2.00594e-05	LDHB
0.596679	6.04554e-06	2.15312e-05	IGFBP6
-0.591007	7.78721e-06	2.75866e-05	PSMA5
0.588508	8.69275e-06	3.06316e-05	FABP1
0.588376	8.74336e-06	3.06478e-05	CFHR5
0.584577	1.03165e-05	3.59728e-05	FGG
0.581993	1.15315e-05	3.99998e-05	PSMA6
0.580044	1.25338e-05	4.32515e-05	PSG1
0.579904	1.26092e-05	4.32871e-05	INHBC
0.577209	1.41364e-05	4.82814e-05	PSMA1
0.577038	1.42387e-05	4.83824e-05	HPRT1
0.576755	1.44096e-05	4.87148e-05	SOD1
0.574247	1.60101e-05	5.38522e-05	HSPG2
0.573578	1.64639e-05	5.51002e-05	ADA2
0.572967	1.68888e-05	5.62396e-05	MENT
0.569157	1.97741e-05	6.55202e-05	NEGR1
0.56778	2.09242e-05	6.89878e-05	PTGDS
0.565842	2.26468e-05	7.42993e-05	SERPING1
0.564022	2.4383e-05	7.96032e-05	SERPINE1
0.560551	2.8037e-05	9.10861e-05	VCL
0.560229	2.84008e-05	9.182e-05	SERPINA11
0.559788	2.89047e-05	9.29976e-05	CRP
0.559334	2.94331e-05	9.42426e-05	CHI3L1
0.558056	3.0968e-05	9.86827e-05	IGFBP1
0.557329	3.18735e-05	0.000100688	HABP2
0.557308	3.18996e-05	0.000100688	F5
0.556191	3.33396e-05	0.000104737	CAMP
-0.555928	3.36863e-05	0.000105329	CYCS
0.555715	3.3971e-05	0.000105723	MDH1
0.555473	3.42966e-05	0.00010624	CDH13
0.553888	3.64975e-05	0.000112534	ENO1
0.553003	3.77837e-05	0.000115963	CD109
0.551876	3.94804e-05	0.000120615	KNG1
0.550603	4.14812e-05	0.000126148	SVEP1
0.549002	4.41284e-05	0.000133589	MPO
0.547491	4.67683e-05	0.000140323	QPRT
0.547488	4.67744e-05	0.000140323	SERPINF1
0.546842	4.79463e-05	0.000143194	NRP1
0.545981	4.95508e-05	0.000147325	ANG
0.545755	4.99817e-05	0.000147946	GPNMB
0.543607	5.42343e-05	0.000159823	ADH4
0.543341	5.47849e-05	0.000160734	VASN
0.538795	6.49946e-05	0.000189853	ME1
0.538489	6.57408e-05	0.000191194	CALR
0.533755	7.83308e-05	0.000226819	PTPRJ
0.532681	8.14771e-05	0.000234908	RNASE4
0.531713	8.441e-05	0.000242315	FCN3
0.530317	8.88138e-05	0.000253863	SPTAN1
0.529689	9.08629e-05	0.00025861	MMP9
0.525403	0.000106033	0.000299471	MMP2
0.52538	0.000106119	0.000299471	CES1
-0.525136	0.000107049	0.00030082	RAB35
0.523868	0.000112005	0.000313426	POSTN
0.523164	0.000114847	0.000319128	PPIA
0.523126	0.000115001	0.000319128	TIMP2
0.522811	0.000116296	0.000321382	FUCA1
0.522599	0.000117173	0.000322468	LDHA
0.520703	0.000125299	0.000343412	GPI
0.519722	0.000129704	0.000354029	C8G
0.516976	0.000142791	0.00038816	GP5
0.514569	0.000155238	0.000420278	EZR
0.512	0.000169612	0.000457334	ANGPTL3
0.510803	0.000176708	0.000474547	LCP1
0.510487	0.000178626	0.000477771	MAT2B
0.505902	0.000208691	0.000555952	FN1
0.502652	0.000232704	0.000617453	LCN2
0.500932	0.0002464	0.000651201	APP
0.500723	0.000248114	0.000653139	C5
0.497708	0.000274068	0.00071862	DSG2
0.497199	0.000278683	0.000727855	MRC1
0.49459	0.000303471	0.000789499	CKM
0.493636	0.000313028	0.000811194	SHMT1
0.492536	0.000324381	0.000837355	PEBP1
0.492301	0.00032685	0.000840472	TGFBI
0.490419	0.000347272	0.000889552	BASP1
0.489122	0.000362018	0.000923771	DBI
0.488216	0.000372643	0.000947252	F11
0.488003	0.000375188	0.000950096	OLA1
0.485878	0.000401403	0.00101263	C3
0.483848	0.000427966	0.00107557	CA3
0.48019	0.00047989	0.00120153	UPB1
0.479873	0.000484653	0.00120891	GDI2
-0.479496	0.000490364	0.00121859	PSMB9
0.478581	0.00050448	0.00124901	COL1A1
0.477365	0.000523813	0.00129207	PLTP
0.476221	0.000542603	0.00133348	APOL1
0.475269	0.000558708	0.00136801	PSMB6
0.474857	0.000565809	0.00138033	FH
0.472157	0.000614365	0.00149331	TF
0.469623	0.000663343	0.0016065	GOT1
0.466804	0.000721921	0.00174203	FCN2
0.465883	0.00074203	0.00178409	GRN
0.462662	0.000816421	0.00195589	IGFBP7
0.462481	0.000820798	0.00195932	F2
0.461014	0.000857017	0.00203848	QDPR
0.458312	0.000927496	0.00219826	GP1BA
0.455885	0.000995203	0.00235037	SELP
0.446622	0.00129609	0.00305016	LTF
0.441034	0.00151461	0.00355187	ALDH5A1
0.439874	0.00156389	0.00365455	DDT
0.437098	0.00168768	0.00393004	ATRN
0.434042	0.00183395	0.00425578	CLSTN1
0.433584	0.00185681	0.00429388	FSTL1
0.433056	0.0018835	0.00434052	CFI
0.43292	0.00189042	0.00434144	PNP
0.42876	0.00211355	0.00483721	HGD
0.428427	0.00213236	0.00486352	WFDC2
0.42787	0.00216417	0.00491924	PLEK
0.42735	0.00219427	0.0049707	IGF2
0.422403	0.00249966	0.00564329	APOM
0.421045	0.00258984	0.00582715	AKR1A1
0.417892	0.00281031	0.00630191	PRDX3
0.413331	0.00315863	0.00705923	SERPINA5
0.40791	0.00362164	0.00806694	HSP90AB1
0.406488	0.00375255	0.00831822	PFN1
0.406323	0.00376805	0.00831822	GLUD1
0.406281	0.00377192	0.00831822	CD93
0.405504	0.00384559	0.00845267	PSMB4
0.403455	0.00404584	0.00886358	RRBP1
0.401844	0.00420956	0.00919202	REG1B
0.400546	0.00434576	0.00945843	PLA2G7
0.396874	0.00475219	0.0103093	S100A7
0.394373	0.00504766	0.0108907	MINPP1
-0.39433	0.00505289	0.0108907	PCK2
0.393937	0.00510071	0.0109583	LEP
0.393293	0.00518008	0.011093	HBB
0.392054	0.0053358	0.0113899	MERTK
-0.38988	0.00561905	0.0119562	ANXA2
0.389711	0.00564151	0.0119658	KRTDAP
0.386119	0.00613994	0.0129816	ICAM1
0.381299	0.0068686	0.0144762	FGL2
-0.380267	0.00703412	0.0147783	PON1
0.379238	0.00720247	0.0150844	IL1RL1
0.379034	0.00723618	0.0151075	PTGR1
0.378566	0.00731434	0.015223	APOA2
0.378313	0.0073568	0.0152636	DPEP2
0.37603	0.00775019	0.0160299	THOP1
0.375809	0.00778922	0.0160607	A1BG
0.372049	0.00847972	0.0174305	SRGN
-0.369664	0.00894463	0.0183138	PSMB1
0.369565	0.0089644	0.0183138	PF4V1
0.364604	0.0100043	0.0203757	CRYZ
0.362412	0.0104961	0.0213122	AOC3
0.360494	0.0109433	0.0221527	ALCAM
0.360056	0.0110476	0.0222961	GNPTG
0.359554	0.0111682	0.0224714	ADH6
0.358873	0.0113339	0.0226773	ACLY
0.358853	0.0113387	0.0226773	ERAP2
0.357597	0.0116496	0.0232295	NIT2
0.356992	0.011802	0.0234631	CS
0.355001	0.0123155	0.0244111	BCAP31
0.354579	0.0124269	0.0245588	TKT
0.354051	0.0125672	0.0247626	HYOU1
-0.353151	0.0128098	0.0251662	PECAM1
0.351079	0.0133832	0.0262154	PSME2
0.350183	0.0136381	0.0266362	FBLN5
-0.34903	0.013972	0.0271817	YWHAG
0.348938	0.013999	0.0271817	ACTN1
0.344776	0.0152651	0.0295539	PRDX6
0.341711	0.0162588	0.0313866	IGF2R
0.341044	0.016482	0.0317254	HSPB1
-0.340844	0.0165496	0.0317637	PSMB3
0.339897	0.0168723	0.0322901	SCLY
0.337524	0.0177046	0.0337858	APOH
0.337	0.0178929	0.0340476	ENG
-0.335024	0.0186189	0.0353282	CTSV
0.333316	0.019266	0.0364521	BPGM
0.329401	0.0208219	0.0392843	EPHX2
0.328903	0.0210272	0.0395596	PIGR
0.325297	0.0225653	0.0423338	VCAM1
0.324328	0.0229945	0.0430178	CDH2
0.323347	0.0234355	0.0437199	ADH1C
0.322986	0.0235997	0.0439033	HSPA8
0.322369	0.0238829	0.0443065	APMAP
0.321908	0.0240961	0.0444602	PTX3
0.321901	0.0240993	0.0444602	TIMP1
0.321452	0.0243083	0.0447219	FCGR3B
0.321288	0.0243853	0.04474	FLT4
0.318943	0.0255056	0.0466669	ROCK2
-0.318002	0.0259673	0.0473815	CD44
0.314471	0.0277622	0.0505181	CSTB
0.310925	0.0296674	0.0538379	GLRX
0.309203	0.0306313	0.055436	GATM
0.303757	0.0338524	0.0610994	ACE
-0.294244	0.0401493	0.0722688	DMKN
0.2935	0.0406795	0.0729179	CFD
0.293431	0.0407289	0.0729179	H2AW
0.293071	0.0409881	0.0731852	CTSB
-0.28843	0.0444499	0.0791541	CD9
0.284955	0.0471951	0.0838186	GOT2
0.282708	0.049042	0.0868669	EEF1A1
0.281098	0.0504018	0.0890388	MSN
0.276516	0.0544382	0.095915	CASP14
0.276297	0.0546383	0.0960134	PGM1
0.27552	0.0553497	0.0968181	ACAT2
0.27548	0.0553869	0.0968181	LGALS3
-0.274769	0.056045	0.097586	PGK1
0.274689	0.0561193	0.097586	MMRN2
0.274328	0.056456	0.0979158	GPD1
0.274139	0.0566337	0.097969	RELN
-0.272985	0.0577244	0.099597	SLC3A2
0.271265	0.0593815	0.102191	ITIH4
0.268727	0.0618967	0.106245	MAT1A
-0.267351	0.0632957	0.108367	LCAT
0.265683	0.0650251	0.111043	CNTN3
-0.264711	0.0660501	0.112505	ARG1
-0.259899	0.0713166	0.121165	LGALS7
0.259387	0.071896	0.121839	PPP1R14A
0.258548	0.0728524	0.123146	IL18BP
0.257787	0.0737304	0.124315	CRELD1
0.255129	0.0768591	0.129263	S100A9
0.254347	0.0778003	0.130516	ARPC5
0.253808	0.0784528	0.13128	ALPL
-0.253368	0.0789897	0.131847	GALNT2
0.252852	0.0796227	0.132572	VCP
0.249472	0.0838678	0.139292	ADH1A
-0.246464	0.0877937	0.145449	PCBD2
0.245752	0.0887423	0.146656	XDH
0.244779	0.0900539	0.148455	PVR
0.244132	0.090933	0.149534	PKM
-0.242435	0.0932738	0.153006	PSAP
-0.242106	0.0937322	0.15338	CA2
-0.241804	0.0941557	0.153695	FCGR3A
0.241077	0.09518	0.154988	SFTPB
-0.240585	0.0958771	0.155539	KRT17
0.240509	0.0959858	0.155539	COL18A1
0.239529	0.0973893	0.15743	HADH
0.238711	0.0985722	0.158957	CNDP2
-0.237836	0.09985	0.160628	DSTN
0.236992	0.101095	0.162239	ECHS1
0.236383	0.102	0.163299	BLMH
0.232814	0.107434	0.171586	SERPINA6
0.229718	0.112324	0.178967	ACAA1
0.229491	0.112689	0.17912	HGFAC
0.227154	0.116503	0.18474	CLYBL
-0.226548	0.117506	0.185889	TPM3
0.226217	0.118058	0.18632	CTSA
-0.225113	0.119911	0.188407	LRP1
-0.225092	0.119947	0.188407	KRT6A
-0.223505	0.122649	0.192199	PSMA4
-0.219404	0.129847	0.203	ACADM
-0.216877	0.134438	0.209685	FCGBP
-0.215308	0.137349	0.213614	DNPEP
-0.215175	0.137598	0.213614	KRT14
0.214819	0.138266	0.214151	CARS1
-0.21463	0.138621	0.214203	MASP1
0.213952	0.139903	0.215683	RAB1A
0.212862	0.141981	0.218382	BPIFB1
0.211577	0.144459	0.221681	CYB5A
-0.211399	0.144806	0.221703	ARPC2
0.209465	0.148603	0.226995	CST6
0.208165	0.151198	0.230256	ARHGDIB
0.208049	0.15143	0.230256	HPX
-0.206968	0.153616	0.233048	SH3BGRL3
-0.205323	0.156983	0.237616	ITGB1
0.204624	0.158433	0.239266	CFHR1
0.201603	0.164803	0.248323	CASS4
0.201144	0.165786	0.24924	BIN2
-0.200173	0.167881	0.251822	ANXA1
-0.199592	0.169144	0.253146	B2M
0.199381	0.169604	0.253266	PSAT1
-0.198955	0.170538	0.25409	ASGR2
-0.197956	0.17274	0.256796	COLEC10
0.196243	0.17656	0.26189	ATF6
0.193612	0.182548	0.270172	ACAT1
0.192938	0.184106	0.271873	CYRIB
0.191161	0.188257	0.277388	ALDH2
0.190637	0.189494	0.278593	ESAM
0.189725	0.19166	0.281158	SPARC
-0.187771	0.196359	0.287418	MIF
0.187129	0.197922	0.288756	SRC
0.187039	0.19814	0.288756	MPIG6B
0.186345	0.19984	0.290597	LTA4H
0.185024	0.203104	0.294329	CNTN1
0.184801	0.203659	0.294329	NEO1
0.184567	0.204242	0.294329	AHCY
0.184464	0.204499	0.294329	ICAM2
-0.184418	0.204616	0.294329	CAPZB
0.180909	0.213512	0.305876	ART3
0.180889	0.213562	0.305876	CFL1
0.177414	0.222639	0.318192	DOK2
0.17377	0.232439	0.331486	CANX
-0.17267	0.235455	0.335071	SBSN
-0.172329	0.236395	0.335692	YWHAH
0.171706	0.23812	0.337421	CLIC1
0.170024	0.242818	0.343347	RAB7A
0.169278	0.244921	0.345087	GPX1
0.169221	0.245084	0.345087	GSTA1
0.16788	0.2489	0.34972	CAP1
0.166612	0.252542	0.354091	S100A8
-0.165731	0.255094	0.356917	MYL9
0.164056	0.259997	0.363015	H6PD
0.163457	0.261764	0.364717	HSPD1
-0.160024	0.272053	0.378262	CD59
-0.159667	0.273139	0.37863	INPP5D
0.159563	0.273455	0.37863	ANPEP
-0.158367	0.277113	0.382159	SEPTIN6
-0.158355	0.277151	0.382159	JUP
0.157862	0.278667	0.383454	TAGLN2
0.157537	0.27967	0.384042	ILK
0.157098	0.28103	0.385116	SLC9A3R1
-0.153619	0.291954	0.399263	TPM2
0.150965	0.300473	0.409366	RAN
0.150791	0.301034	0.409366	AHSG
0.150745	0.301185	0.409366	RPLP2
0.149361	0.305695	0.41465	TNC
0.149142	0.306412	0.414777	CD36
0.148821	0.307467	0.415361	FLNA
-0.148182	0.309572	0.417358	CROT
-0.146936	0.313705	0.422075	HBD
0.145486	0.318556	0.427738	ARHGAP45
0.144209	0.322866	0.432353	VASP
0.144071	0.323336	0.432353	HSPE1
0.143893	0.32394	0.432353	TCP1
0.143474	0.325366	0.433388	ALAD
0.143086	0.326688	0.434279	PGAM1
-0.140914	0.334162	0.44333	SNAP23
-0.140208	0.336615	0.445697	FGB
0.138061	0.34414	0.454756	MARCO
0.136757	0.348758	0.459946	ARF3
0.135975	0.351547	0.462573	NUDT5
0.13581	0.352139	0.462573	SELENBP1
-0.135399	0.353612	0.463594	MANF
0.133963	0.358789	0.469456	SIRPB1
-0.133435	0.360701	0.471033	HSPA1B
-0.133073	0.362018	0.471827	SORD
-0.130177	0.372652	0.484739	LAP3
0.12983	0.373939	0.485465	ZYX
-0.129017	0.376965	0.488441	MYL12B
0.12585	0.388885	0.502908	CPN1
-0.125372	0.390704	0.504281	PLS3
0.124782	0.392955	0.506206	RAC2
0.123948	0.396149	0.509334	HLA-C
0.123264	0.398781	0.510127	NAMPT
0.123206	0.399005	0.510127	DPYS
-0.12303	0.399685	0.510127	ATP2A3
-0.122993	0.399829	0.510127	ANXA5
0.121881	0.404136	0.514577	DSC1
0.121694	0.404862	0.514577	DCTN2
0.120531	0.4094	0.519353	PPIB
0.119496	0.413463	0.52351	NME2
-0.119285	0.414293	0.523566	TXN
-0.11879	0.416248	0.524819	EEF1G
-0.118635	0.416861	0.524819	CLTC
0.117923	0.419682	0.527373	RAB11A
0.117474	0.421467	0.528619	FCN1
0.11697	0.423477	0.530142	C1QTNF3
0.114661	0.432746	0.540093	PSMB5
-0.114587	0.433048	0.540093	RHOC
-0.113867	0.435963	0.54219	CAST
0.113663	0.436788	0.54219	KRT5
0.113266	0.438404	0.54219	ERP44
0.113264	0.43841	0.54219	COTL1
0.113046	0.439298	0.54219	OIT3
0.112969	0.439614	0.54219	C1QC
0.110782	0.448576	0.552221	KRT1
-0.109936	0.452071	0.555497	FHL1
-0.1094	0.454289	0.557195	C4BPB
-0.108652	0.457398	0.559977	PPIF
-0.108231	0.459154	0.560158	PRDX5
-0.108214	0.459228	0.560158	ACTN4
-0.107252	0.463251	0.564032	GPT
0.106226	0.467568	0.568248	APOL2
0.105056	0.47251	0.572856	ISOC1
-0.104922	0.473079	0.572856	CDH1
-0.104043	0.476817	0.576334	MYL6
0.103788	0.477904	0.576601	ANXA7
0.101359	0.488318	0.588101	PIP
0.0991856	0.497739	0.598115	CAPZA1
0.0990273	0.498429	0.598115	RAD23A
-0.0982975	0.501616	0.600856	DNM1L
-0.0973055	0.505964	0.604976	PRKCB
0.0953643	0.514527	0.614113	SERPINA3
-0.0950553	0.515896	0.614325	KRT16
0.094815	0.516963	0.614325	CFH
-0.0947004	0.517472	0.614325	STK10
-0.0943943	0.518833	0.614845	ILF2
-0.0922292	0.528509	0.625199	F11R
0.0913969	0.532252	0.628511	SUN3
0.0908265	0.534825	0.630431	USP14
-0.0904969	0.536314	0.631069	CD226
-0.0898425	0.539277	0.633437	MAPRE2
-0.0888948	0.543583	0.63737	CBS
0.0839317	0.566395	0.662951	S100A14
0.0810786	0.579708	0.675799	DYNLL2
0.0810739	0.57973	0.675799	CSRP1
0.0809277	0.580416	0.675799	ADH5
0.0791084	0.588982	0.684576	CCL5
0.0761723	0.602925	0.699562	FABP5
-0.0743909	0.611454	0.708224	GSTZ1
-0.0738717	0.61395	0.709458	SFN
-0.0735746	0.61538	0.709458	CD55
-0.0734933	0.615772	0.709458	PSMA7
0.0731505	0.617424	0.709458	COL6A1
-0.0730628	0.617847	0.709458	CDSN
0.072579	0.620183	0.710915	ACO1
0.0704442	0.630532	0.721537	HMGCS2
0.0681676	0.641647	0.732997	EHD1
0.0673047	0.645881	0.73657	SPARCL1
-0.0662072	0.651282	0.741459	DSG1
0.0659553	0.652523	0.741605	HIBADH
-0.0636858	0.663756	0.753085	PYGB
0.0630841	0.666746	0.754945	TMOD3
-0.0629001	0.667661	0.754945	YWHAB
-0.0625887	0.669212	0.755415	SERPINB9
-0.0610474	0.676906	0.762807	SEPTIN11
0.0572814	0.695842	0.782822	TKFC
-0.0557611	0.703539	0.790147	LGALSL
0.0545295	0.709796	0.795763	ENO3
-0.0543069	0.710929	0.795763	RIDA
-0.0539137	0.712932	0.796665	CRISP3
-0.0534405	0.715345	0.798023	VTN
-0.0526847	0.719205	0.800701	HSPA5
0.05245	0.720404	0.800701	SERPINB1
-0.0522646	0.721353	0.800701	CFHR3
0.051995	0.722732	0.800898	CALD1
0.0502091	0.731894	0.809704	COL6A3
0.0488943	0.738663	0.815679	MGAT1
-0.0486845	0.739745	0.815679	JCHAIN
0.0474415	0.746165	0.820935	FERMT3
0.0472845	0.746977	0.820935	EEF1B2
-0.0462414	0.75238	0.825511	SOD2
0.0458806	0.754252	0.826203	PTGES3
0.0449565	0.759051	0.830096	ARHGAP1
-0.0446258	0.760771	0.830612	GSTP1
-0.0435594	0.766325	0.835307	AK2
0.0426616	0.77101	0.83904	PRKCSH
0.0417197	0.775933	0.842364	XPNPEP3
0.0415934	0.776594	0.842364	SAR1A
-0.0384762	0.792953	0.858711	CYB5R3
-0.0377806	0.796616	0.860218	UBA7
-0.037628	0.79742	0.860218	S100A4
0.0374762	0.79822	0.860218	VAPA
0.0372103	0.799623	0.860337	HK1
0.0366836	0.802402	0.861935	SULT1A1
-0.0346284	0.813268	0.871787	FBP2
0.034454	0.814192	0.871787	EHD3
0.0335789	0.818831	0.875347	C1RL
-0.0331689	0.821007	0.876267	YWHAE
-0.0311706	0.831629	0.884976	TGM3
0.031134	0.831824	0.884976	RABL3
0.0301307	0.837168	0.887773	CP
-0.0298214	0.838818	0.887773	MPST
0.0297989	0.838938	0.887773	TALDO1
-0.02964	0.839785	0.887773	CDC42
-0.0281306	0.847845	0.893842	GLIPR2
0.0280622	0.848211	0.893842	LASP1
-0.0276452	0.85044	0.894776	ITGA2
0.0267851	0.855042	0.898199	GP1BB
0.0259538	0.859495	0.898846	LAMP1
-0.0257914	0.860366	0.898846	UBE2V2
-0.0257704	0.860479	0.898846	DAP
-0.0255518	0.86165	0.898846	NAP1L1
0.0251954	0.863562	0.898846	SERPINB4
-0.0251592	0.863756	0.898846	TPM4
0.0247472	0.865967	0.899741	ICAM3
0.0229795	0.875462	0.90819	RAB27B
0.0220972	0.880208	0.910382	GNAQ
-0.0220783	0.880309	0.910382	PRDX1
0.0210463	0.885866	0.914708	PTRHD1
0.0201136	0.890893	0.918475	DBNL
0.0180543	0.902006	0.928495	CCT8
-0.0164417	0.910722	0.936019	PSMB2
0.0161183	0.912471	0.936372	SEMA4B
0.0156124	0.915208	0.937736	EEF1D
-0.0137958	0.925044	0.945544	APOC2
0.0136806	0.925668	0.945544	PDIA5
-0.0134136	0.927115	0.945572	TPM1
-0.0122618	0.933359	0.950484	HNRNPC
-0.0104765	0.943044	0.957498	DPP4
-0.0102086	0.944498	0.957498	PDXP
-0.0101974	0.944559	0.957498	SPINK5
-0.00946882	0.948515	0.960047	BHMT2
0.00871801	0.952592	0.962067	MDH2
-0.00856928	0.9534	0.962067	ATP5F1B
0.00786355	0.957234	0.964475	MAPRE1
-0.00608067	0.966924	0.972767	OSMR
-0.00228304	0.987578	0.99106	CNN2
-0.00219018	0.988084	0.99106	STOM
-0.00181162	0.990143	0.991632	PDLIM1
-0.000510649	0.997222	0.997222	PSMA3
			ALB
			IGHD
			IGHG2
			IGHG4
			IGHM
