# Supplementary material for: Analysis of blood proteome in influenza-infected patients reveals new insights into the host response signatures distinguishing mild severe infections
Source: Front Immunol. 2025 Nov 19;16:1693728. doi: 10.3389/fimmu.2025.1693728 (PMC12672548; doi:10.3389/fimmu.2025.1693728)
Supplement: Supplementary file 8 [file Table7.xlsx]

## Sheet: D22_Table_S2_Proteome_other_FLU
Proteome_other_FLU_studies
Protein	Flu_SEVEREvsMILD	Flu_SEVEREvsHC	Flu_MILDvsHC	Reference
IL17A			x	Bermejo-Martin JF, Ortiz de Lejarazu R, Pumarola T, Rello J, Almansa R, et al. (2009) Th1 and Th17 hypercytokinemia as early host response signature in severe pandemic influenza. Crit Care 13: R201
TNF			x	Bermejo-Martin JF, Ortiz de Lejarazu R, Pumarola T, Rello J, Almansa R, et al. (2009) Th1 and Th17 hypercytokinemia as early host response signature in severe pandemic influenza. Crit Care 13: R202
CXCL10			x	Bermejo-Martin JF, Ortiz de Lejarazu R, Pumarola T, Rello J, Almansa R, et al. (2009) Th1 and Th17 hypercytokinemia as early host response signature in severe pandemic influenza. Crit Care 13: R203
CCL2			x	Bermejo-Martin JF, Ortiz de Lejarazu R, Pumarola T, Rello J, Almansa R, et al. (2009) Th1 and Th17 hypercytokinemia as early host response signature in severe pandemic influenza. Crit Care 13: R204
CCL4			x	Bermejo-Martin JF, Ortiz de Lejarazu R, Pumarola T, Rello J, Almansa R, et al. (2009) Th1 and Th17 hypercytokinemia as early host response signature in severe pandemic influenza. Crit Care 13: R205
CXCL8		x		Bermejo-Martin JF, Ortiz de Lejarazu R, Pumarola T, Rello J, Almansa R, et al. (2009) Th1 and Th17 hypercytokinemia as early host response signature in severe pandemic influenza. Crit Care 13: R206
IFNG		x		Bermejo-Martin JF, Ortiz de Lejarazu R, Pumarola T, Rello J, Almansa R, et al. (2009) Th1 and Th17 hypercytokinemia as early host response signature in severe pandemic influenza. Crit Care 13: R207
IL13		x		Bermejo-Martin JF, Ortiz de Lejarazu R, Pumarola T, Rello J, Almansa R, et al. (2009) Th1 and Th17 hypercytokinemia as early host response signature in severe pandemic influenza. Crit Care 13: R208
IL10		x		Bermejo-Martin JF, Ortiz de Lejarazu R, Pumarola T, Rello J, Almansa R, et al. (2009) Th1 and Th17 hypercytokinemia as early host response signature in severe pandemic influenza. Crit Care 13: R209
IL9		x		Bermejo-Martin JF, Ortiz de Lejarazu R, Pumarola T, Rello J, Almansa R, et al. (2009) Th1 and Th17 hypercytokinemia as early host response signature in severe pandemic influenza. Crit Care 13: R210
IL15	x			Bermejo-Martin JF, Ortiz de Lejarazu R, Pumarola T, Rello J, Almansa R, et al. (2009) Th1 and Th17 hypercytokinemia as early host response signature in severe pandemic influenza. Crit Care 13: R211
IL12B	x			Bermejo-Martin JF, Ortiz de Lejarazu R, Pumarola T, Rello J, Almansa R, et al. (2009) Th1 and Th17 hypercytokinemia as early host response signature in severe pandemic influenza. Crit Care 13: R212
IL6	x			Bermejo-Martin JF, Ortiz de Lejarazu R, Pumarola T, Rello J, Almansa R, et al. (2009) Th1 and Th17 hypercytokinemia as early host response signature in severe pandemic influenza. Crit Care 13: R213
Il1A		x	x	Arankalle, V.A., Lole, K.S., Arya, R.P., Tripathy, A.S., Ramdasi, A.Y., Chadha, M.S., Sangle, S.A., and Kadam, D.B. (2010). Role of host immune response and viral load in the differential outcome of pandemic H1N1 (2009) influenza virus infection in Indian patients. PLoS One 5
Il1B		x	x	Arankalle, V.A., Lole, K.S., Arya, R.P., Tripathy, A.S., Ramdasi, A.Y., Chadha, M.S., Sangle, S.A., and Kadam, D.B. (2010). Role of host immune response and viral load in the differential outcome of pandemic H1N1 (2009) influenza virus infection in Indian patients. PLoS One 6
IL6	x	x	x	Arankalle, V.A., Lole, K.S., Arya, R.P., Tripathy, A.S., Ramdasi, A.Y., Chadha, M.S., Sangle, S.A., and Kadam, D.B. (2010). Role of host immune response and viral load in the differential outcome of pandemic H1N1 (2009) influenza virus infection in Indian patients. PLoS One 7
TNF		x	x	Arankalle, V.A., Lole, K.S., Arya, R.P., Tripathy, A.S., Ramdasi, A.Y., Chadha, M.S., Sangle, S.A., and Kadam, D.B. (2010). Role of host immune response and viral load in the differential outcome of pandemic H1N1 (2009) influenza virus infection in Indian patients. PLoS One 8
IL17		x	x	Arankalle, V.A., Lole, K.S., Arya, R.P., Tripathy, A.S., Ramdasi, A.Y., Chadha, M.S., Sangle, S.A., and Kadam, D.B. (2010). Role of host immune response and viral load in the differential outcome of pandemic H1N1 (2009) influenza virus infection in Indian patients. PLoS One 9
IL1RA	x	x	x	Arankalle, V.A., Lole, K.S., Arya, R.P., Tripathy, A.S., Ramdasi, A.Y., Chadha, M.S., Sangle, S.A., and Kadam, D.B. (2010). Role of host immune response and viral load in the differential outcome of pandemic H1N1 (2009) influenza virus infection in Indian patients. PLoS One 10
IL2RA		x	x	Arankalle, V.A., Lole, K.S., Arya, R.P., Tripathy, A.S., Ramdasi, A.Y., Chadha, M.S., Sangle, S.A., and Kadam, D.B. (2010). Role of host immune response and viral load in the differential outcome of pandemic H1N1 (2009) influenza virus infection in Indian patients. PLoS One 11
IL10	x	x	x	Arankalle, V.A., Lole, K.S., Arya, R.P., Tripathy, A.S., Ramdasi, A.Y., Chadha, M.S., Sangle, S.A., and Kadam, D.B. (2010). Role of host immune response and viral load in the differential outcome of pandemic H1N1 (2009) influenza virus infection in Indian patients. PLoS One 12
IL2	x	x	x	Arankalle, V.A., Lole, K.S., Arya, R.P., Tripathy, A.S., Ramdasi, A.Y., Chadha, M.S., Sangle, S.A., and Kadam, D.B. (2010). Role of host immune response and viral load in the differential outcome of pandemic H1N1 (2009) influenza virus infection in Indian patients. PLoS One 13
IL12P40		x	x	Arankalle, V.A., Lole, K.S., Arya, R.P., Tripathy, A.S., Ramdasi, A.Y., Chadha, M.S., Sangle, S.A., and Kadam, D.B. (2010). Role of host immune response and viral load in the differential outcome of pandemic H1N1 (2009) influenza virus infection in Indian patients. PLoS One 14
CXCL5		x	x	Arankalle, V.A., Lole, K.S., Arya, R.P., Tripathy, A.S., Ramdasi, A.Y., Chadha, M.S., Sangle, S.A., and Kadam, D.B. (2010). Role of host immune response and viral load in the differential outcome of pandemic H1N1 (2009) influenza virus infection in Indian patients. PLoS One 15
CXCL8		x	x	Arankalle, V.A., Lole, K.S., Arya, R.P., Tripathy, A.S., Ramdasi, A.Y., Chadha, M.S., Sangle, S.A., and Kadam, D.B. (2010). Role of host immune response and viral load in the differential outcome of pandemic H1N1 (2009) influenza virus infection in Indian patients. PLoS One 16
MIF		x	x	Arankalle, V.A., Lole, K.S., Arya, R.P., Tripathy, A.S., Ramdasi, A.Y., Chadha, M.S., Sangle, S.A., and Kadam, D.B. (2010). Role of host immune response and viral load in the differential outcome of pandemic H1N1 (2009) influenza virus infection in Indian patients. PLoS One 17
CCL3	x	x	x	Arankalle, V.A., Lole, K.S., Arya, R.P., Tripathy, A.S., Ramdasi, A.Y., Chadha, M.S., Sangle, S.A., and Kadam, D.B. (2010). Role of host immune response and viral load in the differential outcome of pandemic H1N1 (2009) influenza virus infection in Indian patients. PLoS One 18
CCL4	x	x	x	Arankalle, V.A., Lole, K.S., Arya, R.P., Tripathy, A.S., Ramdasi, A.Y., Chadha, M.S., Sangle, S.A., and Kadam, D.B. (2010). Role of host immune response and viral load in the differential outcome of pandemic H1N1 (2009) influenza virus infection in Indian patients. PLoS One 19
TNFSF10		x	x	Arankalle, V.A., Lole, K.S., Arya, R.P., Tripathy, A.S., Ramdasi, A.Y., Chadha, M.S., Sangle, S.A., and Kadam, D.B. (2010). Role of host immune response and viral load in the differential outcome of pandemic H1N1 (2009) influenza virus infection in Indian patients. PLoS One 20
