# Supplementary material for: Analysis of blood proteome in influenza-infected patients reveals new insights into the host response signatures distinguishing mild severe infections
Source: Front Immunol. 2025 Nov 19;16:1693728. doi: 10.3389/fimmu.2025.1693728 (PMC12672548; doi:10.3389/fimmu.2025.1693728)
Supplement: Supplementary file 10 [file Table9.xlsx]

## Sheet: proteins_with_p_05_and_coef_06
Protein
A4GALT
ABHD10
ABHD14A
ACADVL
ACHE
ACP7
ACTN2
ACYP2
ADAM22
ADAM23
ADAMDEC1
ADAMTS1
ADAMTS13
ADAMTS6
ADAMTSL2
ADH7
AFM
AGRN
AK2
AKR1A1
AKR1B1
ALDH7A1
ALG2
ALKAL2
ANGPT4
ANGPTL4
ANP32C
ANTXR1
ANTXR2
AP2B1
APOA1
APOA4
APOBEC2
APOF
APOL2
ARHGAP36
ARID3C
ASAH1
ASGR1
ASRGL1
ATP1B1
ATP1B2
ATP5IF1
ATP5PF
AXIN2
B3GAT1
B4GALT1
B4GALT6
BAGE2
BCHE
BCL2
BCL2L1
BIK
BMP10
BMP4
BOLA3
BPNT2
BSG
C12orf65
C1orf226
C1QC
C1QL2
C1QTNF1
C9
CA10
CA11
CA6
CACNA2D3
CAMK2B
CAPG
CAPNS1
CAPS
CBLN1
CBLN2
CBLN4
CCDC107
CCL7
CCN1
CD1B
CD226
CD4
CDC42BPB
CDH5
CDK2.CCNA2
CDON
CELF2
CETP
CFP
CGA.TSHB
CGREF1
CHAD
CHCHD10
CHI3L1
CHL1
CIB1
CILP
CILP2
CLEC11A
CLEC3B
CLEC4C
CLEC7A
CLIC3
CLK2
CLPSL1
CLSTN3
CLTA
CNOT9
CNTN1
CNTN4
CNTN6
COA4
COL11A2
COL23A1
COMMD10
COX5A
CPQ
CPT1B
CR1
CR2
CRABP2
CRELD1
CRKL
CRP
CRTAC1
CSF1
CSRP3
CST3
CSTB
CTSD
CTSG
CTSV
CXCL10
CXCL13
CXCL14
CXCL16
CYB5R3
CYRIB
DBI
DCC
DCN
DDRGK1
DEFA3
DEPP1
DHFR
DLG2
DNASE1L2
DNER
DNM1L
DPY30
DUSP13
DUSP15
DUT
EDA2R
EDC4
EEF1G
EFHD2
EFNA1
EFNB3
EGFR
EHD2
EHMT2
EIF1
EIF3B
EIF3G
ELANE
ELK3
ENOX1
ENPP5
EPHA4
EPHA6
EPS15L1
ERH
ESM1
EWSR1
EZR
F8
FAM171A1
FAP
FBLN7
FCGR1A
FCRL1
FCRL4
FETUB
FGF5
FGF9
FGFBP1
FGL1
FKBP5
FLII
FLNA
FLT1
FLT4
FMOD
FSTL3
FTH1.FTL
FTL
FTO
FUBP1
FURIN
G3BP1
G3BP2
GABARAP
GABARAPL1
GABBR2
GALNT14
GALNT16
GARS1
GBP1
GCHFR
GDF11.MSTN
GDF15
GDF9
GFER
GFRA1
GFRA3
GGA1
GHR
GHRL
GLUL
GOLM1
GPI
GPNMB
GPR37
GPT
GRN
GRPEL1
GSN
GZMK
H1.2
H2AC1
H2AC11
H2AW
H2AZ1
H2BC12
H2BC21
H2BU1
H3C1
HAMP
HBA1.HBB
HCLS1
HDGF
HEXB
HGF
HLA.G
HMOX2
HNMT
HNRNPA1
HNRNPA2B1
HORMAD2
HP
HPGDS
HRG
HS6ST2
HSP90AA1
HSP90AB1
HSP90B1
HSPA1A
HSPA1B
HSPA2
HSPA5
HSPA8
HSPA9
HSPD1
HSPE1
HTRA1
HTRA2
IAPP
ICAM2
IDH1
IDI1
IFIT3
IFNL1
IGDCC4
IGF1R
IGFBP2
IGFBP4
IGLL1
IL18
IL18BP
IL18R1
IL1RL1
IL1RN
IL21R
IL22RA1
IL36RN
ILF3
IMPA1
INA
INHA
IP6K2
ISG15
ISL1
ISLR2
ITGA1.ITGB1
ITGA11.ITGB1
ITGAV.ITGB3
ITIH3
KHDRBS2
KHSRP
KIT
KLK13
KLK6
KLK7
KLKB1
KMO
KNG1
L1CAM
LAP3
LBP
LCN2
LDHA
LDHB
LEFTY2
LGMN
LIFR
LILRA3
LILRA4
LIPN
LMNB2
LONP1
LPL
LRATD2
LRFN2
LRIG1
LRIG3
LRRC4C
LSM3
LST1
LTA.LTB
M1AP
MAFG
MANSC4
MAP2K4
MAP3K11
MAPK14
MAT2B
MATK
MB
MCL1
MDGA2
MDK
ME2
MED1
MENT
METAP1
MFRP
MLN
MME
MMP17
MMP19
MPO
MRC1
MRC2
MRPL12
MRPS14
MSI2
MSMP
MUCL1
MUTYH
MX1
MYBPC2
MYG1
MYL3
MYL6B
MYL7
MYLPF
MZF1
NAAA
NAALAD2
NADK
NAGK
NAGPA
NAXE
NCAN
NCL
NDUFA2
NDUFV2
NECAP2
NEFL
NELFA
NID1
NIF3L1
NMI
NNMT
NPPA
NPTN
NTM
NTN1
NTRK2
NTS
NUCB1
NUDT16
NUDT21
NUDT5
NUDT9
NUP35
NXT1
OIT3
OMG
OPCML
OSBP
PABPC3
PABPC4
PALMD
PAPPA
PARVA
PCBD1
PCDH9
PCDHGA10
PCDHGA2
PCYOX1
PDE1A
PDIA4
PDIA6
PDK1
PDLIM3
PDLIM5
PFDN2
PGLYRP2
PGR
PLA2G12B
PLA2G2A
PLA2G5
PLA2G7
PLA2R1
PLOD3
PLXNA1
PLXNA4
PLXNC1
PMEL
PML
PNPT1
POR
PPA2
PPM1F
PPP1R10
PPT1
PRDX3
PRG3
PRKCQ
PRKCZ
PROC
PRSS2
PRTG
PRTN3
PRXL2A
PSD
PSMA2
PSPC1
PTGFRN
PTPRD
PUF60
PUS7
PYGL
PZP
QPCT
RAB27A
RAD51
RANBP3
RBBP4
RBFOX2
RBL2
RBM22
RBM23
RBM39
RBP2
REG1A
REG3A
RFC4
RNASE1
RNASE6
ROBO2
ROR1
RP9
RPL12
RPN1
RPS27A
RRBP1
RTP4
S100A12
S100A13
SAA1
SAA2
SAMD4B
SCO1
SCP2
SEC14L4
SEMA5B
SEPHS1
SERPINA4
SERPINA5
SERPINB3
SERPINB9
SFRP4
SHC1
SHMT1
SIGLEC11
SIGLEC14
SIRPA
SLBP
SLC26A7
SLPI
SMOC1
SNCG
SNRPA
SNRPG
SOD1
SOD2
SPINT1
SPP1
SRSF6
SRSF7
ST3GAL2
ST6GALNAC5
STARD10
STAT1
STAT3
STC1
STX12
STX4
STX8
SUB1
SULT2B1
SULT4A1
SUMF2
SUMO2
SVEP1
SYNCRIP
TAF15
TAGLN
TCEAL5
TCL1B
THAP11
THAP4
THBS4
TIMM8A
TIMP1
TLL1
TLR4.LY96
TLR5
TMEM132D
TMPO
TMPRSS15
TMX3
TNFRSF1A
TNFRSF1B
TNFRSF8
TNFSF10
TNNI2
TNNT2
TNXB
TPM2
TPP1
TRA2B
TRADD
TSEN15
TSSC4
TTN
TWF2
TXNDC5
TXNL4A
TXNRD1
TYMP
UBE2E1
UBE2S
UBE2Z
UBQLN2
UBQLN4
UGDH
UGP2
UPP1
USP5
VAPA
VEGFC
VIM
VOPP1
VPS26A
VSIG4
VTI1B
VWA1
VWA2
VWF
WARS1
WDR5
WFDC2
WNT5B
XRCC4
XRCC6
YAP1
YBX1
YWHAB
YWHAG
YWHAH
YWHAQ
YWHAZ
ZBP1
ZNF230

## Sheet: proteins_with_p_05_and_coef_08
Protein
ADAM22
ADAMTSL2
CBLN4
CCN1
CDK2.CCNA2
CETP
CLSTN3
CNTN1
CXCL10
GABARAP
GABARAPL1
H2AC1
H2AW
H2BC12
H2BU1
IFNL1
IL18
IL1RL1
MAP3K11
MRC2
NTRK2
OIT3
PSPC1
SRSF6
TAF15
TNFRSF1B
VSIG4
