# Supplementary material for: Analysis of blood proteome in influenza-infected patients reveals new insights into the host response signatures distinguishing mild severe infections
Source: Front Immunol. 2025 Nov 19;16:1693728. doi: 10.3389/fimmu.2025.1693728 (PMC12672548; doi:10.3389/fimmu.2025.1693728)
Supplement: Supplementary file 11 [file Table10.xlsx]

## Sheet: IFNL1_correlation_with_DEGs
	prot_IFNL1_adj.pval	prot_IFNL1_corEff
gen_FBXO39	0	0.844567
gen_KIAA1958	0	0.844366
gen_EIF3L	0	-0.843628
gen_IRF7	0	0.833501
gen_TRIM6	0	0.822636
gen_GTPBP2	0	0.820423
gen_PLSCR1	0	0.816633
gen_LY6E	0	0.815962
gen_TDRD7	0	0.812844
gen_IFI44	0	0.810563
gen_TIMM10	0	0.810262
gen_IFI6	0	0.80882
gen_FBXO6	0	0.807076
gen_EIF2AK2	0	0.804024
gen_ST14	0	0.802683

## Sheet: CXCL10_correlation_with_DEG
	prot_CXCL10_adj.pval	prot_CXCL10_corEff
gen_LY6E	0	0.838867
gen_EPSTI1	0	0.828538
gen_FBXO6	0	0.82666
gen_ACOT9	0	0.825352
gen_VSIG10L	0	0.823742
gen_TIMM10	0	0.818913
gen_IFI6	0	0.818243
gen_CCRL2	0	0.817069
gen_IRF7	0	0.807344
gen_SLC12A8	0	0.80503

## Sheet: CDK2.CCNA2_correlation_with
	prot_CDK2.CCNA2_adj.pval	prot_CDK2.CCNA2_corEff
gen_KIF4A	2.79036e-16	0.834749
gen_CCNA2	3.07097e-15	0.817663
gen_NCAPG	3.74073e-15	0.814108
gen_NUSAP1	9.41174e-15	0.806714
gen_SHCBP1	9.41174e-15	0.805339
gen_TOP2A	9.52528e-15	0.804115
gen_BUB1B	9.95444e-15	0.802857
gen_AURKA	1.01943e-14	0.801549
gen_ANLN	1.01943e-14	0.801097

## Sheet: OIT3_correlation_with_DEGs_
	prot_OIT3_adj.pval	prot_OIT3_corEff
gen_LDHA	0	0.860765
gen_RNASE2	0	0.85617
gen_GPR84	0	0.820221
gen_ZNF831	0	-0.818947
gen_E2F2	3.10391e-17	0.81327
gen_DYNC2H1	0	-0.808585
gen_MAGEE1	0	-0.803655
gen_EXOSC4	0	0.803152
gen_ITGA7	0	0.803152

## Sheet: CLSTN3_correlation_with_DEG
	prot_CLSTN3_adj.pval	prot_CLSTN3_corEff
gen_LDHA	0	0.854292
gen_RNASE2	0	0.84393
gen_EXOSC4	0	0.826459
gen_ZNF831	0	-0.808551
gen_DYNC2H1	0	-0.805634

## Sheet: SAA1_correlation_with_DEGs_
	prot_SAA1_adj.pval	prot_SAA1_corEff
gen_NELL2	0	-0.737458
gen_TCTN1	0	-0.736854
gen_ABLIM1	0	-0.734306
gen_METTL7B	0	0.733233
gen_NT5E	0	-0.725989
gen_LMO7	0	-0.722904
gen_ARL8A	0	0.720557
gen_NOG	0	-0.717404
gen_GCSAM	0	-0.71727
gen_MTF1	0	0.714554
gen_MAP2K6	0	0.712676
gen_CD96	0	-0.710966
gen_GRN	0	0.710966
gen_FAM102A	0	-0.710731
gen_NDRG2	0	-0.708115
gen_N6AMT1	0	-0.707914
gen_ETS1	0	-0.707579
gen_NR3C2	0	-0.707311
gen_DDAH2	0	0.706942
gen_MORN3	0	-0.706439
gen_TNK1	0	-0.706036
gen_CARD6	0	0.704427
gen_CTSD	0	0.70057
gen_KLHL3	0	-0.70057
gen_TCF7	0	-0.700503
gen_AMIGO1	0	-0.700268
gen_PIGL	0	-0.699363
gen_CD1C	0	-0.698558
gen_STMN3	0	-0.698491
gen_TMEM8B	0	-0.698256
gen_RASGRF2	0	-0.698122
gen_PAIP2B	0	-0.697686
gen_PKIA	0	-0.696848
gen_EIF3L	0	-0.696043
gen_TBC1D4	0	-0.695775
gen_SLC26A8	0	0.693293
gen_GBA	0	0.693192
gen_FMNL3	0	-0.693159
gen_ITGA7	0	0.693159
gen_GPR84	0	0.692824
gen_DRAM1	0	0.692757
gen_HPN	0	0.692354
gen_RCAN3	0	-0.692254
gen_ZNF248	0	-0.691918
gen_SPON1	0	-0.691751
gen_DYRK2	0	-0.691382
gen_FBLN2	0	-0.690912
gen_ATG9B	0	-0.690342
gen_ACOT9	0	0.690208
gen_NMT2	0	-0.690107
gen_FBXO6	0	0.689638
gen_TMEM30B	0	-0.689638
gen_PLXDC1	0	-0.688632
gen_GOLGA6L9	0	-0.688565
gen_APBB1	0	-0.688531
gen_GTPBP2	0	0.688263
gen_CAMK4	0	-0.68786
gen_P2RY10	0	-0.68776
gen_MCF2L	0	-0.687559
gen_RPS4X	0	-0.686419
gen_EPHX2	0	-0.686083
gen_TC2N	0	-0.685111
gen_ADAM9	0	0.684943
gen_RHBDF2	0	0.684239
gen_IL27	0	0.683937
gen_LEF1	0	-0.683937
gen_OXNAD1	0	-0.683937
gen_GYG1	0	0.683736
gen_HNRNPA1L2	0	-0.683535
gen_TRABD2A	0	-0.682696
gen_FGF9	0	-0.682629
gen_TGFB3	0	-0.682461
gen_GALNT12	0	-0.681724
gen_THEM4	0	-0.681623
gen_TNFAIP6	0	0.681355
gen_LRIG1	0	-0.681154
gen_SH3YL1	0	-0.680282
gen_RSPH9	0	0.679007
gen_IDH1	0	0.678605
gen_SPATC1	0	0.678538
gen_ZNF540	0	-0.676995
gen_SLC16A10	0	-0.676693
gen_POLR1E	0	-0.675889
gen_TRAF5	0	-0.675084
gen_MAFG	0	0.674145
gen_VSIG1	0	-0.674044
gen_PLEKHA1	0	-0.673944
gen_OSCAR	0	0.673508
gen_DOCK9	0	-0.672871
gen_AXIN2	0	-0.67277
gen_AK5	0	-0.672669
gen_LTB4R	0	0.67163
gen_CCRL2	0	0.671596
gen_KPTN	0	0.671362
gen_DSC1	0	-0.671261
gen_ITPKC	0	0.67116
gen_DUSP13	0	0.670657
gen_BCL11B	0	-0.670389
gen_AGTRAP	0	0.670121
gen_TRAF1	0	-0.669785
gen_CCL28	0	-0.669651
gen_SPTLC2	0	0.669484
gen_DYNC2H1	0	-0.669182
gen_FITM2	0	-0.669115
gen_GPRASP1	0	-0.668545
gen_USB1	0	0.66831
gen_SPEG	0	-0.668209
gen_CYP19A1	0	0.66784
gen_HABP4	0	-0.66784
gen_LY6G6C	0	0.66774
gen_PRKCD	0	0.667103
gen_CNKSR2	0	-0.666231
gen_CNIH4	0	0.666197
gen_FBLN5	0	-0.665862
gen_CTSF	0	-0.664353
gen_NTNG2	0	0.664051
gen_B3GALT2	0	-0.663716
gen_GRINA	0	0.66338
gen_LBH	0	-0.66338
gen_GADD45B	0	0.662676
gen_GPR183	0	-0.662643
gen_FCAR	0	0.662005
gen_PLEKHB1	0	-0.661938
gen_BACH2	0	-0.661636
gen_NPTXR	0	-0.661033
gen_ZFYVE9	0	-0.660999
gen_FCGR1A	0	0.660932
gen_TRIM69	0	0.660765
gen_ARHGEF4	0	-0.66053
gen_ZNF599	0	-0.660295
gen_SLC1A3	0	0.660161
gen_TMIE	0	-0.660161
gen_MYD88	0	0.660094
gen_GPA33	0	-0.66006
gen_EDNRB	0	0.659993
gen_ENHO	0	-0.659759
gen_MAGEE1	0	-0.659759
gen_ST14	0	0.659725
gen_OLFM2	0	-0.659524
gen_SEMA4C	0	-0.659457
gen_KLHL32	0	-0.659188
gen_MPRIP	0	-0.658786
gen_RAB20	0	0.658618
gen_TMEM67	0	-0.658551
gen_USP44	0	-0.658551
gen_SMARCD3	0	0.658283
gen_PASK	0	-0.657746
gen_GOLGA8B	0	-0.657512
gen_GLS2	0	-0.657445
gen_PSTPIP2	0	0.657445
gen_IL7R	0	-0.657411
gen_PLSCR2	0	0.657344
gen_IL11RA	0	-0.657277
gen_ZNF438	0	0.657143
gen_FOSL1	0	0.65607
gen_UPP1	0	0.655634
gen_N4BP3	0	-0.655533
gen_RPL22	0	-0.6555
gen_EXOSC4	0	0.654963
gen_ID3	0	-0.654762
gen_IFITM1	0	0.654427
gen_ZCCHC18	0	-0.654359
gen_FZD5	0	0.654259
gen_C3AR1	0	0.653588
gen_MAN1C1	0	-0.653521
gen_RNF135	0	0.65332
gen_AKIRIN2	0	0.653186
gen_MLLT3	0	-0.653018
gen_ACKR3	0	-0.652381
gen_BST1	0	0.652079
gen_PAX3	0	0.651777
gen_SPINK2	0	-0.651777
gen_ANKS6	0	-0.651576
gen_EDAR	0	-0.651576
gen_MOB3C	0	0.651543
gen_AP5B1	0	0.651341
gen_BCAS4	0	-0.651241
gen_JDP2	0	0.650939
gen_TIMM10	0	0.650402
gen_OPRL1	0	0.649463
gen_TTC3	3.34144e-11	-0.649229
gen_NLRC4	2.97044e-10	0.649095
gen_ZNF30	1.43945e-09	-0.648524
gen_MXRA8	2.19323e-09	-0.648156
gen_CD1E	2.46184e-09	-0.648021
gen_SAT1	2.73026e-09	0.647887
gen_CHIC1	2.85675e-09	-0.64782
gen_VSIG10L	2.98257e-09	0.647753
gen_CST7	3.10773e-09	0.647686
gen_HK3	3.51601e-09	0.647485
gen_IFITM3	4.26558e-09	0.647116
gen_OBSCN	4.26558e-09	-0.647116
gen_GPR141	4.60582e-09	0.646948
gen_ARHGEF9	4.65468e-09	-0.646915
gen_GCNT4	5.2149e-09	-0.646647
gen_AIM2	5.82558e-09	0.646345
gen_ZNF391	5.82558e-09	-0.646345
gen_PLSCR1	6.92816e-09	0.645842
gen_OVGP1	7.47288e-09	-0.645573
gen_SHISA5	7.47288e-09	0.645573
gen_QSOX1	8.93317e-09	0.644936
gen_KLRB1	8.96921e-09	-0.644903
gen_APBA1	9.08531e-09	-0.644836
gen_THNSL1	9.44277e-09	-0.644668
gen_HSD3B7	9.80139e-09	0.6445
gen_ITK	1.04079e-08	-0.644232
gen_TMEM25	1.04398e-08	-0.644199
gen_LDLRAP1	1.09676e-08	-0.643964
gen_ZBTB10	1.27843e-08	-0.643226
gen_TAP1	1.29844e-08	0.643125
gen_SPEF2	1.47914e-08	-0.642421
gen_MTHFD2	1.53812e-08	0.642153
gen_RASGRP1	1.53812e-08	-0.642153
gen_CCR7	1.56768e-08	-0.642019
gen_FCER1G	1.66271e-08	0.64165
gen_NTN4	1.80905e-08	-0.64108
gen_ZNRF3	1.83952e-08	-0.640946
gen_GNS	1.9291e-08	0.64061
gen_LTBP3	1.9302e-08	-0.640577
gen_PLP2	1.94119e-08	0.64051
gen_ABCD2	2.07236e-08	-0.64004
gen_AGFG1	2.07318e-08	0.640007
gen_FLVCR2	2.09507e-08	0.639873
gen_INPP4B	2.09507e-08	-0.639873
gen_HLA.DOA	2.15691e-08	-0.639638
gen_IRAK1BP1	2.15762e-08	-0.639604
gen_FAP	2.19928e-08	0.639437
gen_SUSD4	2.22049e-08	-0.639336
gen_KIAA1147	2.24172e-08	-0.639235
gen_TDRD9	2.27334e-08	0.639101
gen_BTBD11	2.29463e-08	-0.639001
gen_LILRA5	1.73969e-08	0.638956
gen_AMOT	2.30554e-08	-0.638934
gen_TDRD7	2.45358e-08	0.638431
gen_CLU	2.4645e-08	0.638364
gen_ADAMTS10	2.48613e-08	-0.638263
gen_NAIP	2.55098e-08	0.638028
gen_PARP9	2.62741e-08	0.63776
gen_ZNF329	2.71588e-08	-0.637458
gen_BBS5	2.8169e-08	-0.637123
gen_KLHDC1	2.85065e-08	-0.636989
gen_CD200R1	2.90747e-08	-0.636787
gen_AGPAT2	2.91848e-08	0.63672
gen_RNASE1	2.98737e-08	0.636486
gen_FSTL3	3.09234e-08	0.63615
gen_CAPG	3.15099e-08	0.635949
gen_EMILIN2	3.48015e-08	0.63501
gen_TNFAIP8L3	3.48015e-08	0.634977
gen_SELL	3.52785e-08	0.634809
gen_SFRP5	3.52785e-08	-0.634775
gen_RPL10	3.53909e-08	-0.634708
gen_PFN2	3.60127e-08	-0.634507
gen_ENOSF1	3.68978e-08	-0.634239
gen_ZNF827	3.8719e-08	-0.633736
gen_EEF2K	4.12774e-08	-0.633065
gen_PIK3C2B	4.23439e-08	-0.632763
gen_PNPLA1	4.23439e-08	0.63273
gen_CKAP4	4.37344e-08	0.632361
gen_IRF7	4.42546e-08	0.632193
gen_SPIN3	4.42546e-08	-0.63216
gen_MARCH9	4.48043e-08	-0.631992
gen_STOM	4.55032e-08	0.631791
gen_MT1F	4.55942e-08	0.63169
gen_PLIN3	4.55942e-08	0.63169
gen_KIAA1958	4.91474e-08	0.630852
gen_TRPM2	5.14414e-08	0.630315
gen_SIGLEC5	5.29948e-08	0.629946
gen_ACVR1B	5.34395e-08	0.629812
gen_CCNA1	5.38482e-08	0.629678
gen_ITGAM	5.38482e-08	0.629645
gen_TRIM6	5.39725e-08	0.629577
gen_KLF12	5.64438e-08	-0.629007
gen_LHFPL2	5.64438e-08	0.628974
gen_ZNF239	5.64438e-08	-0.62894
gen_CDK20	5.64438e-08	-0.628907
gen_CA12	5.64579e-08	0.62884
gen_EPHA4	5.64579e-08	-0.628806
gen_C1QC	5.64579e-08	0.628773
gen_PLBD1	5.64579e-08	0.628739
gen_FCGR1B	5.65868e-08	0.628672
gen_APOBR	5.67161e-08	0.628605
gen_LY9	5.71782e-08	-0.628471
gen_ABI2	5.74753e-08	-0.62837
gen_KCND1	5.90857e-08	0.628001
gen_IL1RN	5.90857e-08	0.627968
gen_AKT3	5.98263e-08	-0.6277
gen_LRRN3	5.98263e-08	-0.6277
gen_RPS23	5.98263e-08	-0.6277
gen_ZNF10	6.02667e-08	-0.627565
gen_MID2	6.02667e-08	-0.627532
gen_SLC12A8	6.16118e-08	0.62723
gen_NLGN2	6.19228e-08	-0.627129
gen_SPHK1	6.23727e-08	0.626962
gen_TLR5	6.23727e-08	0.626962
gen_TCN2	6.4103e-08	0.626593
gen_SLC2A3	6.47805e-08	0.626425
gen_SPOCK2	6.74756e-08	-0.625889
gen_SLC16A3	6.83626e-08	0.625687
gen_OASL	6.92572e-08	0.625486
gen_PIK3AP1	6.94026e-08	0.625419
gen_LMLN	6.9884e-08	-0.625252
gen_TNFRSF25	6.9884e-08	-0.625252
gen_PLXNA1	7.00312e-08	-0.625184
gen_C1orf226	7.30644e-08	0.624614
gen_SRGAP3	7.34106e-08	-0.624514
gen_DBP	7.57421e-08	-0.624078
gen_TRIM22	7.58957e-08	0.624011
gen_SLC9A4	8.20444e-08	0.622971
gen_SH2D1A	8.26307e-08	-0.622837
gen_SNED1	8.27913e-08	-0.62277
gen_FXYD7	8.40288e-08	-0.622535
gen_IFI16	8.44084e-08	0.622435
gen_PRKACB	8.45194e-08	-0.622368
gen_WNT7A	8.45194e-08	-0.622334
gen_OTUD7A	8.51192e-08	-0.6222
gen_PID1	8.66017e-08	-0.621932
gen_ACER3	8.98502e-08	0.621362
gen_MS4A4A	9.0477e-08	0.621227
gen_PLEKHG4	9.06499e-08	-0.62116
gen_FAM174B	9.21468e-08	0.620892
gen_LMNB1	9.21468e-08	0.620858
gen_CD28	9.75214e-08	-0.620054
gen_SYT17	9.81873e-08	-0.61992
gen_FCER1A	1.00576e-07	-0.619551
gen_TRIM21	1.07627e-07	0.618578
gen_MBLAC2	1.08081e-07	-0.618478
gen_LTK	1.10655e-07	-0.618109
gen_BATF2	1.11387e-07	0.617975
gen_TOR1B	1.12663e-07	0.617773
gen_TESPA1	1.16428e-07	-0.61727
gen_PPP1R13B	1.18311e-07	-0.617002
gen_CACNA2D3	1.188e-07	-0.616901
gen_ZFP37	1.19008e-07	-0.616834
gen_MKNK1	1.19355e-07	0.616734
gen_CRIP2	1.19355e-07	-0.6167
gen_PGD	1.19355e-07	0.616667
gen_TCTN2	1.21561e-07	-0.616365
gen_PRRT1	1.21776e-07	-0.616298
gen_NT5C3A	1.23003e-07	0.616063
gen_AHNAK	1.23003e-07	-0.61603
gen_CARD17	1.23003e-07	0.61603
gen_PTGFR	1.23443e-07	0.615929
gen_KIF1B	1.23443e-07	0.615895
gen_SORT1	1.24537e-07	0.615728
gen_TIMP2	1.2476e-07	0.615661
gen_ALS2CL	1.25209e-07	-0.615526
gen_ANKRD22	1.25209e-07	0.615526
gen_LGALS9	1.25369e-07	0.615426
gen_SLC30A4	1.25369e-07	-0.615426
gen_RNASE2	1.31879e-07	0.614655
gen_EFHD1	1.32964e-07	-0.614487
gen_CDHR1	1.32964e-07	-0.614453
gen_IFFO2	1.33202e-07	-0.614386
gen_ZNF549	1.3375e-07	-0.614286
gen_C5orf63	1.35786e-07	-0.613984
gen_SLC22A17	1.35786e-07	-0.613984
gen_TRIM25	1.38798e-07	0.613615
gen_CD63	1.38798e-07	0.613581
gen_PRDM11	1.41936e-07	-0.613213
gen_OR4D1	1.43819e-07	-0.612978
gen_RAB13	1.47385e-07	0.612575
gen_IL23R	1.48317e-07	-0.612441
gen_ZNF548	1.51217e-07	-0.612106
gen_SEMA6B	1.51217e-07	0.612072
gen_VPS9D1	1.57742e-07	0.611402
gen_E2F2	8.71992e-08	0.611373
gen_ZIK1	1.58652e-07	-0.611268
gen_ZSCAN18	1.58652e-07	-0.611234
gen_SLC29A2	1.58932e-07	-0.611167
gen_CD177	1.59496e-07	0.611033
gen_CLIC5	1.59496e-07	-0.611033
gen_SLC4A7	1.62656e-07	-0.610698
gen_PTPDC1	1.63161e-07	-0.610563
gen_UST	1.63161e-07	-0.610563
gen_ADAMTS5	1.63161e-07	-0.61053
gen_CD274	1.63453e-07	0.610463
gen_CDHR3	1.64475e-07	-0.610329
gen_NRCAM	1.65731e-07	-0.610161
gen_CD248	1.65731e-07	-0.610127
gen_C6orf222	1.65731e-07	0.610094
gen_IL17RA	1.67136e-07	0.609926
gen_TRPC1	1.67438e-07	-0.609859
gen_CDKN1A	1.68113e-07	0.609759
gen_LY6E	1.72934e-07	0.609289
gen_MUC1	1.75161e-07	0.609054
gen_SCN1B	1.77206e-07	0.608753
gen_SERPINB1	1.77206e-07	0.608753
gen_ZNF831	1.77206e-07	-0.608719
gen_INSL3	1.78241e-07	0.608585
gen_PDE7B	1.78241e-07	-0.608551
gen_HIST1H2BD	1.78957e-07	0.608451
gen_PLCG1	1.80857e-07	-0.608249
gen_GATA3	1.81583e-07	-0.608149
gen_NFIL3	1.85516e-07	0.60778
gen_ST8SIA1	1.8707e-07	-0.607612
gen_CEACAM1	1.88227e-07	0.607478
gen_CCNI2	1.8939e-07	-0.607344
gen_FBXO39	1.9812e-07	0.606606
gen_MAP3K9	1.99993e-07	-0.606405
gen_KLHL25	1.99993e-07	-0.606338
gen_TMEM150B	1.99993e-07	0.606338
gen_DHCR24	1.99993e-07	0.606304
gen_FAM171A1	2.01222e-07	-0.60617
gen_HP	2.04203e-07	0.605902
gen_LILRB3	2.05015e-07	0.605801
gen_GNG5	2.11502e-07	0.605265
gen_C19orf38	2.11502e-07	0.605231
gen_C16orf74	2.11502e-07	-0.605198
gen_TMEM204	2.11889e-07	-0.605131
gen_TRAFD1	2.19633e-07	0.604527
gen_DKK3	2.24276e-07	-0.604158
gen_HOOK1	2.28522e-07	-0.603823
gen_ADAMTS4	2.32839e-07	-0.603488
gen_NMI	2.37728e-07	0.603119
gen_ARL11	2.39666e-07	0.602951
gen_CCDC141	2.41618e-07	-0.602783
gen_ADM	2.45639e-07	0.602482
gen_SECTM1	2.47635e-07	0.602314
gen_APOBEC3A	2.49575e-07	0.602113
gen_S100A7	2.49575e-07	0.602113
gen_GOLGA8A	2.50028e-07	-0.602046
gen_CHMP5	2.5684e-07	0.601576
gen_SIAH3	2.57773e-07	-0.601476
gen_EEF1A1	2.57773e-07	-0.601442
gen_TYMP	2.5878e-07	0.601341
gen_IGIP	2.5912e-07	-0.601241
gen_NUPR1	2.5912e-07	0.601241
gen_AFF3	2.5912e-07	-0.601207
gen_ELOVL3	2.60074e-07	0.601107
gen_ADAM22	2.60074e-07	-0.601073
gen_DPP4	2.6437e-07	-0.600771
gen_NR1D1	2.6572e-07	-0.600637
gen_CREG1	2.6572e-07	0.60057
gen_UNC93B1	2.6572e-07	0.60057
gen_LZTS3	2.6572e-07	-0.600503
gen_SALL2	2.6572e-07	-0.600503

## Sheet: SAA2_correlation_with_DEGs_
	prot_SAA2_adj.pval	prot_SAA2_corEff
gen_METTL7B	8.31432e-09	0.697742
gen_EIF3L	8.31432e-09	-0.697692
gen_MTF1	8.31432e-09	0.69407
gen_ACOT9	8.31432e-09	0.693383
gen_IL27	8.31432e-09	0.691622
gen_NELL2	8.31432e-09	-0.689258
gen_TCTN1	8.31432e-09	-0.688856
gen_RHBDF2	9.32339e-09	0.686139
gen_MAP2K6	1.52999e-08	0.679298
gen_FBXO6	2.03245e-08	0.6741
gen_RPS4X	2.03245e-08	-0.673245
gen_TNFAIP6	2.03245e-08	0.672658
gen_RSPH9	2.03245e-08	0.67182
gen_GTPBP2	2.10737e-08	0.669841
gen_ARL8A	2.10737e-08	0.669724
gen_N6AMT1	2.43494e-08	-0.667259
gen_CARD6	2.69991e-08	0.66471
gen_GCSAM	2.69991e-08	-0.664627
gen_GRN	3.00741e-08	0.662682
gen_PKIA	3.25932e-08	-0.661089
gen_NAIP	4.15879e-08	0.657517
gen_ABLIM1	5.24115e-08	-0.65408
gen_HPN	5.26547e-08	0.653158
gen_POLR1E	5.26547e-08	-0.65242
gen_STMN3	5.26547e-08	-0.65242
gen_PARP9	5.26547e-08	0.651934
gen_CD96	5.62591e-08	-0.650626
gen_TRIM69	5.77049e-08	0.649804
gen_ST14	5.77049e-08	0.649402
gen_IFITM1	5.92016e-08	0.648278
gen_MYD88	5.92016e-08	0.647859
gen_AIM2	5.92016e-08	0.647826
gen_KPTN	6.04459e-08	0.646954
gen_ZNF248	6.04459e-08	-0.646786
gen_NOG	6.10736e-08	-0.646182
gen_MORN3	6.10736e-08	-0.645596
gen_LRIG1	6.10736e-08	-0.645277
gen_ZNF438	6.10736e-08	0.645227
gen_HNRNPA1L2	6.28514e-08	-0.644523
gen_RPL22	6.59847e-08	-0.643567
gen_CD1C	6.77692e-08	-0.642091
gen_SLC12A8	6.77692e-08	0.641689
gen_DDAH2	6.77692e-08	0.641655
gen_SLC26A8	6.77692e-08	0.640968
gen_NT5E	6.77692e-08	-0.6408
gen_SHISA5	6.77692e-08	0.640599
gen_PIGL	6.77692e-08	-0.640448
gen_PRKCD	6.77692e-08	0.640431
gen_CCRL2	6.77692e-08	0.640331
gen_RNF135	6.77692e-08	0.640314
gen_TBC1D4	7.35662e-08	-0.638838
gen_FAM102A	7.35662e-08	-0.638671
gen_IFITM3	7.35662e-08	0.638469
gen_ADAM9	7.81153e-08	0.63743
gen_FCGR1A	7.90609e-08	0.637027
gen_THEM4	8.08537e-08	-0.636491
gen_LGALS9	8.14934e-08	0.635954
gen_SAT1	8.14934e-08	0.635904
gen_TAP1	8.14934e-08	0.635686
gen_TIMM10	8.14934e-08	0.635468
gen_OASL	8.15868e-08	0.635217
gen_SPINK2	8.15868e-08	-0.635015
gen_USB1	8.20235e-08	0.63473
gen_CD274	8.21719e-08	0.634496
gen_PIK3AP1	8.23195e-08	0.634211
gen_ETS1	8.23195e-08	-0.63406
gen_IRF7	8.61174e-08	0.633154
gen_APOBR	8.61174e-08	0.633054
gen_P2RY10	8.61966e-08	-0.632785
gen_GADD45B	8.61966e-08	0.632651
gen_DSC1	9.45278e-08	-0.631125
gen_RPL10	9.45278e-08	-0.631025
gen_OTOF	9.51924e-08	0.630337
gen_ZNF391	9.51924e-08	-0.63027
gen_IL1RN	9.51924e-08	0.630119
gen_KLHL3	9.51924e-08	-0.630119
gen_ZCCHC18	9.51924e-08	-0.630019
gen_TGFB3	9.54507e-08	-0.6297
gen_DRAM1	9.54507e-08	0.629633
gen_AP5B1	9.67261e-08	0.629281
gen_IRAK1BP1	9.69523e-08	-0.62908
gen_LMO7	9.87718e-08	-0.62856
gen_FBLN2	9.87718e-08	-0.628493
gen_BBS5	9.95296e-08	-0.628225
gen_PLSCR2	1.02268e-07	0.627437
gen_TC2N	1.02268e-07	-0.627437
gen_GOLGA6L9	1.02268e-07	-0.627017
gen_FMNL3	1.02268e-07	-0.627001
gen_GPR183	1.02268e-07	-0.626766
gen_TNFSF13B	1.02268e-07	0.626732
gen_TDRD7	1.02268e-07	0.626464
gen_CTSF	1.02268e-07	-0.62638
gen_UPP1	1.02268e-07	0.626229
gen_PLSCR1	1.02268e-07	0.626179
gen_TRIM22	1.02268e-07	0.626162
gen_FLVCR2	1.03694e-07	0.625827
gen_SH3YL1	1.07015e-07	-0.624972
gen_ITPKC	1.07015e-07	0.624871
gen_CCL28	1.07015e-07	-0.624821
gen_TNK1	1.07015e-07	-0.62472
gen_GNS	1.07015e-07	0.624687
gen_NTNG2	1.07015e-07	0.624553
gen_TRIM25	1.09625e-07	0.624083
gen_PAIP2B	1.11098e-07	-0.623731
gen_SPTLC2	1.11098e-07	0.62363
gen_CD1E	1.11654e-07	-0.623429
gen_AKIRIN2	1.14402e-07	0.62296
gen_ACVR1B	1.15545e-07	0.622691
gen_EDNRB	1.16761e-07	0.622322
gen_NDRG2	1.16761e-07	-0.622289
gen_TRIM6	1.1839e-07	0.621836
gen_RCAN3	1.1839e-07	-0.621736
gen_TRAF5	1.1839e-07	-0.621719
gen_C3AR1	1.19335e-07	0.621484
gen_CARD17	1.30464e-07	0.620109
gen_ITGA7	1.30733e-07	0.619958
gen_SELL	1.33978e-07	0.619472
gen_OVGP1	1.33978e-07	-0.619371
gen_SECTM1	1.3524e-07	0.61912
gen_CST7	1.3782e-07	0.618365
gen_TMEM67	1.3782e-07	-0.618298
gen_MCF2L	1.3782e-07	-0.618164
gen_GALNT12	1.3782e-07	-0.618147
gen_GBA	1.3782e-07	0.618064
gen_RPS23	1.3782e-07	-0.618013
gen_LY6G6C	1.3782e-07	0.617929
gen_IDH1	1.3782e-07	0.617846
gen_FAP	1.3782e-07	0.617728
gen_TLR5	1.3782e-07	0.617477
gen_MOB3C	1.3782e-07	0.61746
gen_TMEM8B	1.3782e-07	-0.617376
gen_TRAF1	1.3782e-07	-0.617376
gen_RAB20	1.3782e-07	0.617275
gen_APOBEC3A	1.3825e-07	0.617125
gen_AMIGO1	1.38853e-07	-0.616957
gen_CTSD	1.39628e-07	0.616772
gen_NMT2	1.4241e-07	-0.616387
gen_CAMK4	1.43173e-07	-0.616202
gen_FCAR	1.43173e-07	0.615951
gen_MT1F	1.43173e-07	0.615951
gen_EEF1A1	1.43173e-07	-0.615884
gen_NR3C2	1.43173e-07	-0.61575
gen_FGF9	1.43173e-07	-0.615666
gen_PTGFR	1.43173e-07	0.615599
gen_EMILIN2	1.45386e-07	0.61528
gen_DYRK2	1.45408e-07	-0.61518
gen_OXNAD1	1.45436e-07	-0.615079
gen_BATF2	1.46495e-07	0.614878
gen_LY6E	1.5075e-07	0.614324
gen_TCF7	1.5075e-07	-0.614274
gen_FITM2	1.53106e-07	-0.613956
gen_TRPV4	1.55865e-07	0.613603
gen_MLLT3	1.56368e-07	-0.613452
gen_FCGR1B	1.56368e-07	0.613369
gen_IFI16	1.58092e-07	0.613117
gen_TOR1B	1.63025e-07	0.612581
gen_SH2D1A	1.6508e-07	-0.612212
gen_TCN2	1.6508e-07	0.611927
gen_ENOSF1	1.6508e-07	-0.611826
gen_OPRL1	1.6508e-07	0.611776
gen_FBLN5	1.6508e-07	-0.611742
gen_ARHGEF4	1.6508e-07	-0.611725
gen_SLITRK5	1.6508e-07	-0.611725
gen_PASK	1.6508e-07	-0.611675
gen_FFAR2	1.68888e-07	0.611256
gen_SPHK1	1.6982e-07	0.611088
gen_TRIM21	1.74104e-07	0.610585
gen_BCAS4	1.74104e-07	-0.610552
gen_CD200R1	1.77104e-07	-0.610216
gen_LILRB3	1.77894e-07	0.610065
gen_LMNB1	1.79723e-07	0.609831
gen_EPHX2	1.84715e-07	-0.609261
gen_VSIG10L	1.84715e-07	0.609261
gen_ADM	1.85771e-07	0.609093
gen_GOLGA8B	1.90321e-07	-0.608573
gen_KIAA1958	1.90321e-07	0.60854
gen_B3GALT2	1.90321e-07	-0.608439
gen_TYMP	1.90321e-07	0.608406
gen_PAX3	1.92091e-07	0.608188
gen_LTB4R	1.92118e-07	0.608104
gen_SLC1A3	1.94134e-07	0.607869
gen_ENHO	2.02765e-07	-0.607148
gen_SPON1	2.05464e-07	-0.606779
gen_ATG9B	2.05464e-07	-0.606712
gen_PARP10	2.05464e-07	0.606712
gen_C16orf74	2.0676e-07	-0.606528
gen_PSTPIP2	2.0676e-07	0.60646
gen_UNC93B1	2.07537e-07	0.606326
gen_OSCAR	2.09031e-07	0.606142
gen_CLU	2.10064e-07	0.605991
gen_MS4A4A	2.11586e-07	0.605807
gen_OLFM2	2.1899e-07	-0.60522
gen_GPR84	2.25077e-07	0.6047
gen_KLRB1	2.25077e-07	-0.604616
gen_TDRD9	2.25077e-07	0.604583
gen_CDKN1A	2.25958e-07	0.604448
gen_LILRA5	2.29341e-07	0.604152
gen_MTHFD2	2.30846e-07	0.603979
gen_GYG1	2.32809e-07	0.603778
gen_TMEM150B	2.4121e-07	0.603174
gen_VSIG1	2.47391e-07	-0.602721
gen_TRABD2A	2.49665e-07	-0.602453
gen_RASGRF2	2.49665e-07	-0.602436
gen_THNSL1	2.53214e-07	-0.602151
gen_SIGLEC5	2.61739e-07	0.601581
gen_TMEM30B	2.65458e-07	-0.601296
gen_LEF1	2.7499e-07	-0.600692
gen_TNFSF10	2.78181e-07	0.600446
gen_N4BP3	2.82854e-07	-0.600122

## Sheet: H2BU1_correlation_with_DEGs
	prot_H2BU1_adj.pval	prot_H2BU1_corEff
gen_LDHA	0	0.824145
gen_RNASE2	0	0.811636
gen_MAGEE1	0	-0.789336
gen_PKMYT1	0	0.774648
gen_EXOSC4	0	0.771026
gen_TP53I3	0	0.770322
gen_GTSE1	0	0.763548
gen_TK1	0	0.760195
gen_KIF4A	0	0.759658
gen_HP	0	0.75674
gen_CDC25C	0	0.752951
gen_NR3C2	0	-0.751442
gen_SLCO4A1	0	0.750805
gen_GYG1	0	0.750537
gen_AMOT	0	-0.749933
gen_ZNF831	0	-0.746814
gen_CDC6	0	0.744199
gen_MID2	0	-0.744165
gen_TNFAIP8L3	0	0.743427
gen_KIF18B	0	0.739604
gen_CDK20	0	-0.737022
gen_C17orf53	0	0.732897
gen_GADD45A	0	0.732562
gen_GPR84	0	0.732495
gen_RAB13	0	0.732093
gen_CREG1	0	0.730382
gen_DYNC2H1	0	-0.730282
gen_CYP2U1	0	-0.729209
gen_TROAP	0	0.728404
gen_KLF12	0	-0.727632
gen_DYRK2	0	-0.726895
gen_MAN1C1	0	-0.726727
gen_DUSP13	0	0.726593
gen_CKAP4	0	0.726358
gen_POC1A	0	0.726325
gen_FAM221B	0	-0.726023
gen_SEZ6L	0	-0.725788
gen_ANLN	0	0.724715
gen_TMEM30B	0	-0.724614
gen_ITGA7	0	0.72448
gen_APBA1	0	-0.724145
gen_DOCK9	0	-0.724111
gen_ETS1	0	-0.723843
gen_UBE2C	0	0.723005
gen_CYP19A1	0	0.722736
gen_E2F2	7.49808e-12	0.722692
gen_NMT2	0	-0.722502
gen_TSHZ1	0	-0.722267
gen_CENPA	0	0.721797
gen_SKA1	0	0.721194
gen_RASGRF2	0	-0.719953
gen_RNASE1	0	0.719852
gen_PLK1	0	0.71945
gen_AURKA	0	0.718679
gen_CKAP2L	0	0.718645
gen_PLEKHA1	0	-0.718176
gen_NUSAP1	0	0.717941
gen_FMNL3	0	-0.717706
gen_KIFC1	0	0.717539
gen_PLXDC1	0	-0.716935
gen_SHCBP1	0	0.716734
gen_AURKB	0	0.716499
gen_TPX2	0	0.713917
gen_NPTXR	0	-0.713347
gen_CDC25A	0	0.713078
gen_LBH	0	-0.712777
gen_PPP1R13B	0	-0.712542
gen_SNED1	0	-0.712005
gen_DDAH2	0	0.711972
gen_UPB1	0	0.711972
gen_BCL11B	0	-0.711435
gen_RASGRP1	0	-0.710865
gen_ABLIM1	0	-0.709926
gen_KIAA1147	0	-0.709188
gen_KIF20A	0	0.709054
gen_CDK1	0	0.708987
gen_CDC45	0	0.708451
gen_MAFG	0	0.708015
gen_CDCA8	0	0.707344
gen_ORC1	0	0.707277
gen_NDRG2	0	-0.707176
gen_NCAPG	0	0.706271
gen_GCNT4	0	-0.70607
gen_MKI67	0	0.705869
gen_ZNF827	0	-0.705801
gen_SLC4A3	0	-0.705768
gen_SPATC1	0	0.705701
gen_LMO7	0	-0.705366
gen_CCNA2	0	0.70493
gen_TMEM8B	0	-0.704795
gen_EPHX2	0	-0.704091
gen_PCMT1	0	0.704091
gen_FAM169A	0	-0.703689
gen_KCNK10	0	-0.703521
gen_ESPL1	0	0.701844
gen_BIRC5	0	0.701509
gen_BUB1	0	0.701308
gen_AGPAT2	0	0.701006
gen_CAMK2N1	0	-0.700302
gen_ITK	0	-0.699665
gen_LY6G6C	0	0.699598
gen_NR1D2	0	-0.699296
gen_AKT3	0	-0.699229
gen_AMIGO1	0	-0.698692
gen_SLC26A6	0	0.698558
gen_TTK	0	0.69772
gen_ARHGAP32	0	-0.697317
gen_CDKN2C	0	0.697217
gen_CD96	0	-0.697183
gen_CEP55	0	0.695909
gen_CHIC1	0	-0.695674
gen_KLHL3	0	-0.695641
gen_IDH1	0	0.695406
gen_RNF125	0	-0.69497
gen_E2F1	0	0.694836
gen_IL7R	0	-0.694433
gen_NFATC2	0	-0.693863
gen_GRB10	0	0.693796
gen_HMGB2	0	0.693729
gen_ADAMTS10	0	-0.693461
gen_GPRASP1	0	-0.692958
gen_QSOX1	0	0.692891
gen_RRM2	0	0.692522
gen_CTSD	0	0.692254
gen_RAD51	0	0.691918
gen_CDCA5	0	0.691851
gen_TYMS	0	0.691818
gen_ABI2	0	-0.691482
gen_CAMK4	0	-0.691482
gen_CCNB2	0	0.689839
gen_IFFO2	0	-0.689537
gen_TCF7	0	-0.688833
gen_SPOCK2	0	-0.688732
gen_FAM102A	0	-0.688699
gen_ZBTB10	0	-0.688196
gen_SALL2	0	-0.688129
gen_SYT17	0	-0.687961
gen_HPN	0	0.687726
gen_TXK	0	-0.687223
gen_OR4D1	0	-0.686486
gen_RORA	0	-0.686385
gen_LRPAP1	2.69118e-10	0.686106
gen_GGH	0	0.685748
gen_BIK	0	0.685681
gen_DTL	0	0.685614
gen_ELL2	0	0.685412
gen_KLHL25	0	-0.685412
gen_ABCB1	0	-0.685211
gen_TOP2A	0	0.685111
gen_ZSWIM5	0	-0.685111
gen_PHC1	0	-0.68501
gen_HJURP	0	0.684641
gen_NT5E	0	-0.684272
gen_NLRC3	0	-0.68387
gen_DHCR24	0	0.683099
gen_KIF14	0	0.682193
gen_TBC1D4	0	-0.68216
gen_HSD3B7	0	0.681858
gen_HMGB3	0	0.681221
gen_MELK	0	0.680919
gen_NELL2	0	-0.680718
gen_STOM	0	0.680584
gen_TRPM2	0	0.680047
gen_CD63	0	0.680013
gen_PLP2	0	0.679812
gen_SMARCD3	0	0.679611
gen_DHRS3	0	-0.679477
gen_LEF1	0	-0.678706
gen_FSTL3	0	0.678135
gen_NR2E1	0	0.677632
gen_CDCA2	0	0.677197
gen_E2F8	0	0.676895
gen_CDC20	0	0.676693
gen_ARHGEF9	0	-0.676593
gen_ZMYND11	0	-0.676425
gen_KIF11	0	0.67619
gen_SLC7A6	0	-0.67619
gen_SYNE2	0	-0.675922
gen_NEIL3	0	0.67552
gen_EDAR	0	-0.675419
gen_TRIP13	0	0.675285
gen_AXIN2	0	-0.675017
gen_NEK2	0	0.674782
gen_DLGAP5	0	0.674547
gen_BUB1B	0	0.674514
gen_SEMA4C	0	-0.674245
gen_GPR174	0	-0.674212
gen_SERPINB1	0	0.674044
gen_PAIP2B	0	-0.673709
gen_TTC28	0	-0.673709
gen_ASPM	0	0.673642
gen_GLS2	0	-0.672871
gen_OSCAR	0	0.672871
gen_ZXDA	0	-0.672669
gen_APBB1	0	-0.672535
gen_TICRR	0	0.672468
gen_FCER1A	0	-0.672334
gen_AGTRAP	0	0.672099
gen_MAOA	0	0.671865
gen_MPRIP	0	-0.671697
gen_HK3	0	0.671663
gen_KIF2C	0	0.67163
gen_PGD	0	0.671496
gen_ZNF549	0	-0.670825
gen_SLC30A4	0	-0.669752
gen_ANXA3	0	0.669282
gen_PRDM11	0	-0.669048
gen_AK5	0	-0.66888
gen_LY9	0	-0.668578
gen_DEPDC1	0	0.66831
gen_CLIC5	0	-0.667606
gen_AHNAK	0	-0.667471
gen_PLBD1	0	0.66727
gen_CACNA2D3	0	-0.667069
gen_BCL9L	0	-0.666935
gen_SMIM3	0	0.666063
gen_PLCG1	0	-0.665996
gen_CLEC4D	0	0.665962
gen_RCAN3	0	-0.665962
gen_CNIH4	0	0.665426
gen_UPP1	0	0.665158
gen_MCM10	0	0.665023
gen_ZNF599	0	-0.664889
gen_STIL	0	0.664856
gen_SLC16A10	0	-0.66452
gen_PKD1	0	-0.664286
gen_ESCO2	0	0.663816
gen_SLC7A5	0	0.663682
gen_NOG	0	-0.663615
gen_NRXN1	0	-0.663246
gen_HMMR	0	0.662207
gen_MTR	0	-0.661771
gen_SPC24	0	0.661704
gen_DIAPH3	0	0.661402
gen_GBA	0	0.661234
gen_S100A9	0	0.660798
gen_CLSPN	0	0.660698
gen_TMEM38A	0	0.66063
gen_LRRN3	0	-0.66053
gen_METTL7B	0	0.660496
gen_TCTN1	0	-0.660396
gen_NTN4	0	-0.660195
gen_SYTL2	0	-0.66006
gen_UST	0	-0.659725
gen_CCDC136	0	-0.659289
gen_SEMA4F	0	-0.659289
gen_CNGA4	0	0.659256
gen_SPEF2	0	-0.659088
gen_BTBD11	0	-0.658015
gen_TRABD2A	0	-0.657881
gen_SYNJ2BP	0	-0.657814
gen_FOXM1	0	0.657512
gen_CDT1	0	0.657277
gen_OTUD7A	0	-0.656942
gen_OBSCN	0	-0.656439
gen_TIFAB	0	-0.656372
gen_TRAF1	0	-0.656271
gen_SAP30	0	0.656204
gen_FOSL1	0	0.655869
gen_OXNAD1	0	-0.655835
gen_DRAM1	0	0.655634
gen_CDHR1	0	-0.655567
gen_MAF	0	-0.654762
gen_TDRD9	0	0.654762
gen_ANO10	0	0.654494
gen_JDP2	0	0.65446
gen_EXO1	0	0.654125
gen_SLC26A8	0	0.654091
gen_MYBL2	0	0.654024
gen_ADAM9	0	0.653957
gen_PHLDB2	0	-0.653421
gen_PIWIL4	0	0.653152
gen_RBM20	0	-0.653085
gen_GATA3	0	-0.651308
gen_LYPD2	0	-0.650905
gen_RNASE3	0	0.650503
gen_MMP9	0	0.649966
gen_TC2N	0	-0.649531
gen_MYBL1	4.11262e-10	-0.648927
gen_ANKUB1	1.67318e-09	-0.647988
gen_TNK1	1.76044e-09	-0.647921
gen_P2RY10	1.94132e-09	-0.647787
gen_MORN3	2.12271e-09	-0.647653
gen_CUX2	3.08053e-09	-0.646982
gen_MCF2L	3.46747e-09	-0.646714
gen_HABP4	4.84965e-09	-0.645808
gen_BACH2	5.47909e-09	-0.645406
gen_SKA3	5.56918e-09	0.645339
gen_PTPN13	5.71396e-09	-0.645238
gen_TGFB3	6.13584e-09	-0.64497
gen_LAMA2	6.22605e-09	-0.644903
gen_COL6A2	6.88111e-09	-0.6445
gen_STARD9	7.49214e-09	-0.644131
gen_CATSPER2	8.59724e-09	-0.643494
gen_PLCXD2	8.68957e-09	-0.643427
gen_IL23R	8.96531e-09	-0.64326
gen_PLXNA1	9.77225e-09	-0.64279
gen_ZNF354B	9.77225e-09	-0.64279
gen_RAB32	1.01184e-08	0.642589
gen_MORC4	1.02117e-08	-0.642522
gen_TRIM55	1.04327e-08	0.642388
gen_PTCH1	1.0462e-08	-0.642354
gen_CD59	1.04913e-08	0.642321
gen_ELOVL3	1.15602e-08	0.641751
gen_POLQ	1.23386e-08	0.641315
gen_RPS6KA5	1.23386e-08	-0.641315
gen_GOLGA6L9	1.23386e-08	-0.641281
gen_KLHL32	1.23386e-08	-0.641281
gen_ATG9B	1.24605e-08	-0.64118
gen_IGIP	1.24605e-08	-0.64118
gen_PARP15	1.27582e-08	-0.641013
gen_TARM1	1.33329e-08	0.640711
gen_TRAF5	1.34283e-08	-0.640644
gen_MUC1	1.35931e-08	0.640543
gen_MGST1	1.39678e-08	0.640342
gen_ZNF853	1.44167e-08	-0.640107
gen_SERPINB10	1.45842e-08	0.640007
gen_GALNT12	1.46807e-08	-0.63994
gen_CARD11	1.50641e-08	-0.639738
gen_ADAMTS3	1.56699e-08	0.639437
gen_LPIN1	1.58409e-08	-0.639336
gen_SPIN3	1.75207e-08	-0.638565
gen_CAND2	1.89572e-08	-0.637928
gen_OPRL1	1.90802e-08	0.637827
gen_SPAG4	1.90802e-08	0.637827
gen_MAP2K6	1.91016e-08	0.637793
gen_PTPDC1	1.92031e-08	-0.637726
gen_KIF15	2.01983e-08	0.63729
gen_ARG1	2.02189e-08	0.637257
gen_PTPN4	2.05692e-08	-0.637089
gen_CAPG	2.07555e-08	0.636989
gen_MMADHC	2.11092e-08	0.636821
gen_CHAC1	2.14654e-08	0.636653
gen_ZNF248	2.14853e-08	-0.63662
gen_SCML1	2.17588e-08	-0.636486
gen_TTC3	2.17786e-08	-0.636452
gen_ENHO	2.22239e-08	-0.636251
gen_NCAPH	2.25008e-08	0.636117
gen_KIF3A	2.2779e-08	-0.635983
gen_AUTS2	2.5569e-08	-0.634909
gen_SCARA5	2.63309e-08	-0.634608
gen_NAP1L2	2.63476e-08	-0.634574
gen_ACKR3	2.65523e-08	-0.634474
gen_FAM151B	2.7328e-08	0.634172
gen_PHLPP2	2.73443e-08	-0.634138
gen_CREB3L1	2.8718e-08	0.633635
gen_AGFG1	2.97272e-08	0.633266
gen_VSIG1	3.22122e-08	-0.632428
gen_METTL9	3.60554e-08	0.631221
gen_DEPDC1B	3.6293e-08	0.63112
gen_PPARG	3.76859e-08	0.630684
gen_KLRK1	4.01977e-08	-0.629946
gen_DIP2C	4.02054e-08	-0.629913
gen_CCR7	4.16977e-08	-0.629443
gen_VNN1	4.16977e-08	0.629443
gen_GRINA	4.18295e-08	0.629376
gen_GCSAM	4.24633e-08	-0.629175
gen_NLRC4	4.36135e-08	0.62884
gen_ID1	4.37482e-08	0.628773
gen_ASS1	4.37548e-08	0.628739
gen_FCAR	4.3897e-08	0.628638
gen_GPA33	4.3897e-08	-0.628638
gen_RGMA	4.48154e-08	0.628337
gen_SLC9A4	4.48154e-08	0.628337
gen_PROX2	4.50829e-08	-0.628236
gen_SPON1	4.52205e-08	-0.628169
gen_ZBTB25	4.69481e-08	-0.6277
gen_RETN	4.73578e-08	0.627565
gen_CENPM	4.76341e-08	0.627465
gen_ZNF677	4.88688e-08	-0.627129
gen_PYCR1	4.91505e-08	0.627029
gen_ACVR2B	5.19804e-08	-0.626291
gen_CA12	5.19804e-08	0.626291
gen_CCNB1	5.21336e-08	0.62619
gen_IGFBP7	5.21336e-08	0.62619
gen_EPHA2	5.40373e-08	-0.625687
gen_PRTN3	5.40373e-08	0.625687
gen_ANKS6	5.4634e-08	-0.62552
gen_ARNTL2	5.47963e-08	0.625419
gen_CLIC1	5.47963e-08	0.625386
gen_SLC4A7	5.47963e-08	-0.625386
gen_CIT	5.50992e-08	0.625285
gen_RAD54L	5.55532e-08	0.625151
gen_CD7	5.64638e-08	-0.624916
gen_CARD6	5.78468e-08	0.624581
gen_FLT4	5.94113e-08	-0.624212
gen_TLE2	6.00477e-08	-0.624044
gen_MPO	6.18166e-08	0.623642
gen_GDF11	6.2471e-08	-0.623474
gen_TESPA1	6.36258e-08	-0.623206
gen_SPEG	6.71811e-08	-0.622468
gen_MTHFD2	6.99897e-08	0.621898
gen_PLEKHG4	7.0168e-08	-0.621831
gen_LTB4R	7.47432e-08	0.620959
gen_FZD5	7.70187e-08	0.620523
gen_N6AMT1	7.87559e-08	-0.620188
gen_NR1D1	7.87559e-08	-0.620154
gen_GPRIN1	8.77296e-08	0.618645
gen_ZNF548	8.87924e-08	-0.618444
gen_INPP4B	8.92089e-08	-0.618343
gen_LTBP3	8.92089e-08	-0.61831
gen_PBK	8.94182e-08	0.618243
gen_PID1	9.22549e-08	-0.617773
gen_FITM2	9.56185e-08	-0.617237
gen_CROCC	9.97866e-08	-0.6166
gen_MMP8	1.0192e-07	0.616264
gen_PTTG1	1.04335e-07	0.615895
gen_DSCC1	1.07284e-07	0.615459
gen_ACOXL	1.07284e-07	0.615426
gen_PSTPIP2	1.09291e-07	0.615124
gen_FBLN2	1.11329e-07	-0.614822
gen_PASK	1.11575e-07	-0.614755
gen_IQGAP3	1.12578e-07	0.614554
gen_FAM72B	1.12578e-07	0.61452
gen_HNRNPA1L2	1.12578e-07	-0.61452
gen_KLHDC1	1.13089e-07	-0.61442
gen_MAP9	1.13601e-07	-0.614319
gen_SPRED1	1.14643e-07	-0.614152
gen_ABCD2	1.21118e-07	-0.613313
gen_CRIM1	1.22774e-07	-0.613078
gen_ZNF540	1.23322e-07	-0.612978
gen_ZNF74	1.25572e-07	-0.612676
gen_NSG1	1.25833e-07	-0.612609
gen_CYP46A1	1.25833e-07	-0.612575
gen_ENPP3	1.27543e-07	-0.612341
gen_MAP3K9	1.30138e-07	-0.611972
gen_ZBTB46	1.30138e-07	-0.611972
gen_CASS4	1.33687e-07	-0.611536
gen_DNAJC24	1.35182e-07	-0.611335
gen_OLFM2	1.35473e-07	-0.611268
gen_NRCAM	1.37907e-07	-0.610966
gen_GGT7	1.39753e-07	-0.610731
gen_C1orf226	1.40053e-07	0.610664
gen_C1GALT1C1	1.4097e-07	0.61053
gen_KIF5C	1.4097e-07	-0.610496
gen_PCOLCE2	1.41273e-07	0.610429
gen_CCNA1	1.41883e-07	0.610295
gen_RTN1	1.41883e-07	-0.610295
gen_CLEC5A	1.43775e-07	0.61006
gen_CRTAM	1.45358e-07	-0.609859
gen_ZNF550	1.45358e-07	-0.609826
gen_ARL8A	1.47615e-07	0.609557
gen_HOOK1	1.51227e-07	-0.609155
gen_INSL3	1.51552e-07	0.609088
gen_UNC5A	1.5187e-07	0.609021
gen_ZNF528	1.5187e-07	-0.608987
gen_SERPINH1	1.52531e-07	-0.608887
gen_GOLGA8A	1.53532e-07	-0.608753
gen_TNFRSF25	1.54877e-07	-0.608585
gen_HIST1H2BK	1.57255e-07	0.608283
gen_SACS	1.57255e-07	-0.608283
gen_ADAMTS4	1.61067e-07	-0.607881
gen_B3GALT2	1.65317e-07	-0.607445
gen_IKZF2	1.67102e-07	-0.60721
gen_RRAGD	1.67102e-07	0.60721
gen_GADD45G	1.67102e-07	0.607176
gen_MBLAC2	1.70742e-07	-0.606808
gen_DST	1.70742e-07	-0.606774
gen_SLC4A4	1.70742e-07	-0.60674
gen_FGF9	1.72218e-07	-0.606573
gen_COL23A1	1.7408e-07	0.606372
gen_PAX3	1.7596e-07	0.60617
gen_LDLRAP1	1.76716e-07	-0.60607
gen_CHIT1	1.77854e-07	0.605936
gen_ALS2CL	1.77854e-07	-0.605902
gen_KLHL33	1.81706e-07	-0.605533
gen_ZNF551	1.82094e-07	-0.605466
gen_PDSS1	1.8722e-07	0.604997
gen_CCL28	1.8842e-07	-0.604863
gen_SPC25	1.89627e-07	0.604728
gen_EPHA4	1.90031e-07	-0.604661
gen_UCHL1	1.92471e-07	0.604427
gen_SAMSN1	1.93292e-07	0.604326
gen_GPR141	2.04226e-07	0.603421
gen_LILRA4	2.10782e-07	-0.60285
gen_SORBS3	2.10782e-07	-0.60285
gen_CIITA	2.17069e-07	-0.602347
gen_HIST1H4H	2.18895e-07	0.60218
gen_ANG	2.19814e-07	0.602079
gen_IL11RA	2.20737e-07	-0.601979
gen_ZWINT	2.21202e-07	0.601911
gen_SNPH	2.24931e-07	-0.60161
gen_DNASE1L3	2.25875e-07	-0.601509
gen_OPLAH	2.25878e-07	0.601476
gen_SLC4A10	2.273e-07	-0.601341
gen_BMX	2.33051e-07	0.600905
gen_ASIC1	2.36965e-07	-0.60057
gen_CYSLTR2	2.36965e-07	-0.60057
gen_EDNRB	2.43942e-07	0.600067

## Sheet: FTL_correlation_with_DEGs_0
	prot_FTL_adj.pval	prot_FTL_corEff
gen_PKMYT1	0	0.727666
gen_RNASE2	0	0.697418
gen_MAFG	0	0.695741
gen_LDHA	0	0.692086
gen_TNFAIP8L3	0	0.690241
gen_CTSD	0	0.68833
gen_SPATC1	0	0.68776
gen_EPHA4	0	-0.682696
gen_UBE2C	0	0.680483
gen_ITGA7	0	0.670791
gen_TRPM2	0	0.668947
gen_RNASE1	0	0.665258
gen_EXOSC4	0	0.658551
gen_CHIC1	0	-0.655332
gen_GTSE1	0	0.654427
gen_SMARCD3	0	0.651911
gen_CDC6	2.44988e-08	0.648122
gen_NR3C2	1.41416e-07	-0.643461
gen_CYP19A1	1.44478e-07	0.643092
gen_GYG1	1.98073e-07	0.640744
gen_DDAH2	1.98073e-07	0.640677
gen_C17orf53	1.98073e-07	0.640174
gen_CYSLTR2	1.98073e-07	-0.640107
gen_CYP2U1	2.15823e-07	-0.639202
gen_COL23A1	2.3267e-07	0.63833
gen_SLC1A3	2.35507e-07	0.637928
gen_MGST1	2.44548e-07	0.637223
gen_RAD51	2.44548e-07	0.636854
gen_POC1A	2.44548e-07	0.63672
gen_TK1	3.06447e-07	0.634172
gen_SLC26A6	3.06447e-07	0.634071
gen_AURKB	3.25631e-07	0.633166
gen_KIF4A	3.66747e-07	0.631221
gen_KIFC1	3.66747e-07	0.631053
gen_DYNC2H1	3.66747e-07	-0.630986
gen_RORA	3.66747e-07	-0.630684
gen_MAGEE1	3.66747e-07	-0.630148
gen_C3AR1	3.66747e-07	0.630114
gen_RASGRF2	3.9264e-07	-0.628873
gen_TICRR	3.9264e-07	0.628773
gen_IL7R	4.11587e-07	-0.627599
gen_RASGRP1	4.11587e-07	-0.62666
gen_KIF18B	4.11587e-07	0.626526
gen_MYBL1	4.11587e-07	-0.626291
gen_RAB13	4.11587e-07	0.625989
gen_CDC45	4.11587e-07	0.625822
gen_DYRK2	4.11587e-07	-0.625788
gen_DTL	4.11587e-07	0.625755
gen_AMOT	4.11587e-07	-0.625587
gen_ITPKC	4.11587e-07	0.625386
gen_P2RY10	4.11587e-07	-0.625319
gen_JDP2	4.1361e-07	0.625017
gen_IDH1	4.65756e-07	0.623273
gen_HP	4.66642e-07	0.622871
gen_DUSP13	4.66642e-07	0.62277
gen_GBA	5.70897e-07	0.619852
gen_KLF12	5.94927e-07	-0.619048
gen_AURKA	5.99025e-07	0.618478
gen_QSOX1	5.99025e-07	0.618478
gen_NELL2	6.16676e-07	-0.61784
gen_SLCO4A1	6.1832e-07	0.617572
gen_ZNF831	6.45685e-07	-0.616734
gen_E2F1	6.63036e-07	0.61613
gen_NMT2	6.66667e-07	-0.615795
gen_CD63	6.66667e-07	0.615325
gen_PHLPP2	6.66667e-07	-0.615124
gen_TPX2	6.66667e-07	0.615124
gen_CLEC5A	6.66667e-07	0.614956
gen_UPP1	6.78303e-07	0.614487
gen_PLXDC1	6.78303e-07	-0.614286
gen_UNC5A	6.7962e-07	0.614051
gen_ANLN	7.08065e-07	0.613246
gen_STOM	7.22622e-07	0.612743
gen_GPR84	7.44186e-07	0.612106
gen_PLEKHA1	7.59653e-07	-0.611569
gen_KIF20A	7.59653e-07	0.611402
gen_SLC7A6	7.68479e-07	-0.611033
gen_FOSL1	7.71061e-07	0.610765
gen_ST8SIA1	7.71061e-07	-0.610597
gen_CDC25C	7.71652e-07	0.610396
gen_NLRC4	8.51028e-07	0.608719
gen_RCAN3	8.95592e-07	-0.607746
gen_DHCR24	9.13035e-07	0.607076
gen_PHLDB2	9.13035e-07	-0.607076
gen_SEZ6L	9.15227e-07	-0.606841
gen_SYNE2	9.15227e-07	-0.606673
gen_CAPG	9.60157e-07	0.605701
gen_OSCAR	9.60157e-07	0.605567
gen_ID1	9.86581e-07	0.604963
gen_PPARG	9.88169e-07	0.604762
gen_NUSAP1	1.02405e-06	0.604024
gen_NR1D2	1.05221e-06	-0.603421
gen_ABLIM1	1.05637e-06	-0.603186
gen_CDT1	1.06065e-06	0.602951
gen_RGMA	1.07403e-06	0.602582
gen_NT5E	1.17005e-06	-0.60104
gen_FLT4	1.17496e-06	-0.600805
gen_PLK1	1.19228e-06	0.600402

## Sheet: MX1_correlation_with_DEGs_0
	prot_MX1_adj.pval	prot_MX1_corEff
gen_IFI27	0	0.785815
gen_SIGLEC1	0	0.73169
gen_LY6E	0	0.7277
gen_CLEC9A	0	-0.70892
gen_IFI6	0	0.70171
gen_IFI44	0	0.701408
gen_GPR157	0	-0.700369
gen_C1QC	0	0.69943
gen_EPSTI1	0	0.69715
gen_EPHB2	0	0.688263
gen_IFI44L	0	0.68615
gen_FBXO39	0	0.685111
gen_MX1	0	0.684775
gen_RPS6KA5	0	-0.678907
gen_OTOF	0	0.677834
gen_KCTD14	0	0.673541
gen_OASL	0	0.673541
gen_CMPK2	0	0.672803
gen_RTP4	0	0.671965
gen_EIF3L	0	-0.668612
gen_FCER1A	0	-0.663649
gen_RSAD2	0	0.661335
gen_OAS2	0	0.661167
gen_ZBP1	0	0.659557
gen_ISG15	0	0.658317
gen_IFIT1	0	0.657344
gen_C2	0	0.654594
gen_FBXO6	0	0.65275
gen_ENTPD2	0	-0.649262
gen_SEPT4	5.87217e-09	0.648759
gen_KIAA1958	5.32688e-08	0.645238
gen_IFI35	5.5606e-08	0.64497
gen_ADAMTS5	6.80825e-08	-0.644031
gen_USP18	6.8117e-08	0.643897
gen_ANKUB1	8.53566e-08	-0.642656
gen_OAS3	9.01381e-08	0.642086
gen_DDX60	9.01381e-08	0.642052
gen_IRF7	1.15786e-07	0.640342
gen_SPATS2L	1.34297e-07	0.639001
gen_TIMM10	1.34297e-07	0.638934
gen_SERPING1	1.57098e-07	0.637492
gen_CNP	1.57098e-07	0.637324
gen_TNFRSF9	2.05107e-07	-0.634775
gen_HERC6	2.46509e-07	0.632763
gen_TRIM22	2.56524e-07	0.632126
gen_CCRL2	3.14171e-07	0.629712
gen_IFITM3	3.15893e-07	0.62941
gen_HERC5	3.67229e-07	0.627431
gen_SCARB2	3.78457e-07	0.626828
gen_IFIT5	3.835e-07	0.626425
gen_LGALS3BP	4.01638e-07	0.62562
gen_ANGPT1	4.45713e-07	-0.624078
gen_BST2	4.51358e-07	0.623675
gen_IFIT3	5.37185e-07	0.62116
gen_EFHC2	6.22607e-07	-0.618913
gen_LAP3	6.49133e-07	0.618075
gen_TSPEAR	6.49133e-07	-0.61784
gen_MAP7	7.1176e-07	-0.616298
gen_AGRN	7.38519e-07	0.615526
gen_TCN2	7.43354e-07	0.615191
gen_PTPRU	7.62365e-07	0.614588
gen_TRIM69	8.46877e-07	0.612575
gen_C1QB	9.08174e-07	0.611301
gen_TCTN1	9.2263e-07	-0.610832
gen_SEMG1	9.50433e-07	-0.610094
gen_BATF2	9.50433e-07	0.609926
gen_SLC12A8	9.63742e-07	0.60949
gen_PHF11	1.09955e-06	0.607243
gen_XAF1	1.13172e-06	0.606573
gen_ACOT9	1.3837e-06	0.603186
gen_SGK1	8.13797e-07	-0.602503
gen_PARP12	1.56332e-06	0.601006
gen_GTPBP2	1.57897e-06	0.600402
gen_DHX58	1.58066e-06	0.600168

[truncated: 1 more sheets: Tabelle1]
